# Supplementary material for: The evolution of metastatic upper tract urothelial carcinoma through genomic-transcriptomic and single-cell protein markers analysis
Source: Nat Commun. 2024 Mar 18;15:2009. doi: 10.1038/s41467-024-46320-w (PMC10948878; doi:10.1038/s41467-024-46320-w)
Supplement: Supplementary file 6 — Source data [file 41467_2024_46320_MOESM6_ESM.xlsx]

## Sheet: Fig. 1b
sample.ID	Missense	Nonsense	Frameshift	In frame	Splice affecting	WES/ RNA-seq	Primary/ Metastatic	Tissue site	Smoking history	UCB History	Check point inhibitor history	Chemotherapy history	Sex
WCM071_P1	645	43	13	12	4	WES	Primary	Renal pelvis	Y	Y	N	N	M
WCM071_P2	646	36	5	12	1	WES	Primary	Renal pelvis	Y	Y	N	N	M
WCM071_P3	577	36	19	11	1	WES	Primary	Ureter	Y	Y	N	N	M
WCM065_P	497	29	10	8	0	WES	Primary	Ureter	Y	Y	N	N	M
WCM078_M1	449	34	19	6	1	Both	Metastatic	Bone	Y	N	N	N	M
WCM010_P	429	46	15	2	1	Both	Primary	Renal pelvis	Y	N	Y	N	F
WCM078_M2	395	27	10	12	1	WES	Local recurrence	RetroPeritoneum	Y	N	N	N	M
WCM019_P	365	16	5	12	0	WES	Primary	Ureter	Y	Y	N	N	M
WCM018_M	369	4	22	2	0	WES	Metastatic	Lung	Y	Y	N	N	M
WCM068_M1	309	23	20	14	0	Both	Metastatic	Adrenal gland	Y	N	N	N	M
WCM068_P	316	23	13	12	0	Both	Primary	Renal pelvis	Y	N	N	N	M
WCM006_P	308	23	12	1	0	WES	Primary	Renal pelvis	Y	N	N	N	F
WCM066_P	273	17	17	21	0	WES	Primary	Ureter	Y	Y	N	N	M
WCM068_M2	182	12	5	12	1	Both	Metastatic	Peritoneum	Y	N	N	N	M
WCM010_M1	140	13	14	0	0	Both	Metastatic	Lymph node	Y	N	Y	N	F
WCM031_M2	152	8	3	1	0	Both	Metastatic	Liver	Y	Y	N	Y	F
WCM010_M3	121	13	17	0	0	Both	Metastatic	Lymph node	Y	N	Y	N	F
WCM010_M2	103	14	12	1	0	Both	Metastatic	Lymph node	Y	N	Y	N	F
WCM016_P	105	4	14	0	1	WES	Primary	Renal pelvis	Y	Y	N	Y	M
WCM072_P	88	8	8	5	0	WES	Primary	Ureter	Y	Y	N	N	M
WCM045_P	92	7	3	0	0	WES	Primary	Renal pelvis	Y	Y	N	Y	M
WCM075_P	80	5	11	0	0	Both	Primary	Renal pelvis	N	N	N	N	F
WCM052_P	86	5	5	1	0	WES	Primary	Ureter	Y	Y	N	N	M
WCM045_M	80	6	2	0	0	WES	Metastatic	Mediastinum	Y	Y	N	Y	M
WCM057_M	84	2	1	0	2	WES	Metastatic	Lymph node	Y	N	N	N	F
WCM052_M	76	5	5	0	0	WES	Metastatic	Lymph node	Y	Y	N	N	M
WCM081_P	75	6	1	0	1	WES	Primary	Renal pelvis	Y	Y	N	N	M
WCM056_P	53	6	5	5	0	Both	Primary	Renal pelvis	N	Y	N	Y	F
WCM053_P	58	6	1	1	0	WES	Primary	Renal pelvis	N	N	N	N	M
WCM080_P	47	2	2	9	0	WES	Primary	Ureter	N	N	N	Y	M
WCM016_M	35	4	16	0	0	WES	Metastatic	Lung	Y	Y	N	Y	M
WCM084_P	48	2	0	0	0	WES	Primary	Renal pelvis	Y	N	N	N	F
WCM082_M	35	2	3	7	1	WES	Local recurrence	RetroPeritoneum	Y	N	N	N	M
WCM073_P	29	3	1	10	0	WES	Primary	Renal pelvis	Y	N	N	Y	M
WCM053_M	33	2	1	1	1	Both	Metastatic	Lung	N	N	N	Y	M
WCM083_M	34	0	0	2	0	WES	Metastatic	RetroPeritoneum	N	N	N	N	F
WCM079_M	23	0	12	0	0	Both	Metastatic	Lung	Y	Y	N	Y	F
WCM031_P	24	2	2	1	0	WES	Primary	Renal pelvis	Y	Y	N	N	F
WCM054_P1	15	1	0	1	0	Both	Primary	Renal pelvis	Y	N	N	Y	M
WCM054_P2	16	0	0	1	0	WES	Primary	Renal pelvis	Y	N	N	N	M
WCM022_P	12	3	1	0	0	WES	Primary	Renal pelvis	Y	N	N	Y	M
WCM031_M1	3	0	0	2	0	Both	Metastatic	Liver	Y	Y	N	Y	F
WCM085_P	NA	NA	NA	NA	NA	RNA-seq	Primary	Renal pelvis	Y	N	N	N	M
WCM085_M	NA	NA	NA	NA	NA	RNA-seq	Metastatic	Lymph node	Y	N	N	N	M

## Sheet: Fig.  2a
	WCM010_P	WCM006_P	WCM053_P	WCM072_P	WCM045_P	WCM075_P	WCM031_P	WCM016_P	WCM056_P	WCM052_P	WCM080_P	WCM068_P	WCM084_P	WCM081_P	WCM071_P3	WCM054_P1	WCM071_P2	WCM071_P1	WCM022_P	WCM054_P2	WCM073_P	WCM019_P	WCM065_P	WCM066_P	WCM078_M1	WCM078_M2	WCM031_M2	WCM068_M2	WCM057_M	WCM045_M	WCM010_M1	WCM010_M3	WCM010_M2	WCM053_M	WCM052_M	WCM016_M	WCM068_M1	WCM018_M	WCM082_M	WCM083_M	WCM079_M	WCM031_M1
TMB	5.35738	2.89851	1.22033	0.84292	0.727383	0.66138	0.391892	0.31435	0.312863	0.296847	0.266575	0.231907	0.217185	0.211311	0.192986	0.182588	0.181536	0.175422	0.16232	0.121738	0.0760139	0.0588417	0.0469133	0.0352707	7.0107	4.92182	4.08108	2.64142	1.94983	1.74615	1.39622	1.12819	0.949336	0.533566	0.286288	0.255722	0.217699	0.131021	0.05952	0.0221512	0.0116806	0.00791035
TP53	Nonsense	Missense		Missense	Missense		Missense				Missense			Missense						Missense			Missense		Missense	Missense	Missense		Missense	Missense	Nonsense	Nonsense	Nonsense			Missense						Missense
KDM6A												Missense					Missense						Frameshift		Missense/Inframe/Frameshift	Inframe/Frameshift	Frameshift											Missense
KMT2D	Nonsense									Missense		Missense/Frameshift/Nonsense		Missense/Nonsense	Missense		Missense	Missense					Nonsense		Missense	Missense		Frameshift/Nonsense			Nonsense	Nonsense	Nonsense				Frameshift/Nonsense
FGFR3						Missense								Missense/Nonsense							Missense																					Missense
ARID1A			Nonsense							Missense		Missense		Missense				Missense/Frameshift				Missense/Nonsense	Missense		Missense/Nonsense	Missense/Nonsense		Deletion/Missense			Nonsense	Frameshift/Nonsense	Nonsense				Missense
CDKN2A			Deletion			Deletion	Missense/Nonsense		Deletion					Deletion	Deletion		Deletion	Deletion					Deletion				Missense		Deletion	Deletion												Missense
PIK3CA			Amplification	Amplification														Missense											Missense								Missense
CDKN2B			Deletion			Deletion			Deletion					Deletion	Deletion		Deletion	Deletion					Deletion						Deletion	Deletion
ERBB2			Missense		Amplification					Missense					Missense		Missense										Amplification								Missense							Amplification
CREBBP				Missense											Missense			Missense	Nonsense				Missense												Nonsense
RB1						Deletion											Missense														Missense/Frameshift	MissenseFrameshift			Missense/Frameshift
CDKN1A										Missense					Frameshift		Frameshift	Frameshift																	Missense			Frameshift
ATM	Missense/Nonsense					Deletion						Nonsense					Missense					Missense							Missense						Missense			Missense	Missense
KMT2A															Missense		Missense	Missense					Missense							Missense									Missense/Nonsense
ERBB3		Missense/Nonsense															Missense								Missense	Missense
CCND1						Amplification			Amplification												Amplification		Amplification	Amplification
TSC1	Missense							Nonsense									Missense							Inframe												Nonsense
KMT2C	Missense																														Missense	Missense	Missense
MDM2						Amplification				Amplification											Amplification			Amplification											Amplification				Amplification	Amplification/Missense
ARID1B																		Missense						Missense
SMARCA4	Missense				Missense		Missense																	Missense			Missense			Missense								Missense
BRCA2								Missense															Missense
NOTCH1								Missense		Missense								Missense																	Missense
RAF1												Amplification					Missense	Missense							Amplification	Amplification	Amplification	Amplification									Amplification					Amplification
PPARG				Amplification								Amplification													Amplification	Amplification	Amplification	Amplification									Amplification					Amplification
FBXW7	Nonsense			Amplification										Missense											Missense						Missense/Nonsense	Nonsense	Nonsense		Missense
HRAS			Missense													Missense				Missense														Missense							Missense

## Sheet: Fig. 2b
	Mutations																					CNA
	TP53	KDM6A	KMT2D	FGFR3	ARID1A	PIK3CA	ERBB2	CREBBP	RB1	CDKN1A	ATM	KMT2A	ERBB3	TSC1	KMT2C	ARID1B	SMARCA4	BRCA2	NOTCH1	FBXW7	HRAS	CDKN2A	CDKN2B	CCND1	MDM2	RAF1	PPARG
primary UTUC	9	3	8	3	7	1	4	5	1	4	4	4	2	4	1	2	4	2	3	2	3	8	8	5	4	1	2
metastatic UTUC	10	4	7	1	7	2	1	1	3	2	4	2	2	1	3	0	3	0	1	5	2	2	2	0	3	6	6

## Sheet: Fig. 3a
	WCM045	WCM031	WCM016	WCM010	WCM053	WCM052	WCM068
Alterations unique to primary	89	12	107	399	52	56	146
Shared alterations	13	17	16	93	14	41	218
Alterations unique to metastasis	75	149	39	123	23	45	235
Total	177	178	162	615	89	142	599

## Sheet: Fig. 3b
sample.ID	WCM053_P	WCM053_M		sample.ID	WCM031_P	WCM031_M1	WCM031_M2		sample.ID	WCM045_P	WCM045_M		sample.ID	WCM052_P	WCM052_M		sample.ID	WCM068_P	WCM068_M1	WCM068_M2		sample.ID	WCM010_P	WCM010_M1	WCM010_M2	WCM010_M3		sample.ID	WCM016_P	WCM016_M
Prior.chemotherapy	N	Y		Prior.chemotherapy	N	Y	Y		Prior.chemotherapy	Y	Y		Prior.chemotherapy	N	N		Prior.chemotherapy	N	N	N		Prior.chemotherapy	Y	Y	Y	Y		Prior.chemotherapy	Y	Y
History.of.bladdder.ca	N	N		History.of.bladdder.ca	Y	Y	Y		History.of.bladdder.ca	Y	Y		History.of.bladdder.ca	Y	Y		History.of.bladdder.ca	N	N	N		History.of.bladdder.ca	N	N	N	N		History.of.bladdder.ca	Y	Y
HRAS	Missense	Missense		CDKN2A	Missense;Nonsense	Missense	Missense		TP53	Missense	Missense		RB1		Missense/Frameshift		KMT2D	Missense/Frameshift/Nonsense	Frameshift/Nonsense	Frameshift/Nonsense		FBXW7	Nonsense	Missense/Nonsense	Nonsense	Nonsense		TSC1	Nonsense	Nonsense
ARID1A	Nonsense			TP53	Missense	Missense	Missense		SMARCA4	Missense	Missense		NOTCH2		Missense/Nonsense		EWSR1	Amplification/Missense	Amplification/Missense	Amplification		RB1		Missense/Frameshift	Missense/Frameshift			BCL9L	Missense	Missense
RPN1	Amplification			SMARCA4	Missense	Missense			RBM10	Nonsense	Nonsense		NOTCH1	Missense	Missense		ARID1A	Missense	Missense	Deletion/Missense		ARID1A		Nonsense	Frameshift/Nonsense	Nonsense		TP53		Missense
CDKN2A	Deletion			SETD2		Amplification	Amplification		CHEK2	Missense	Missense		ERBB2	Missense	Missense		AFF1	Missense	Amplification/Missense	Missense		KMT2D	Nonsense	Nonsense	Nonsense	Nonsense		NOTCH1	Missense
HIP1		Missense		ERBB2		Amplification	Amplification		JAK2		Deletion/Missense		ASPSCR1	Missense	Missense		NBN	Amplification	Amplification	Amplification		TP53	Nonsense	Nonsense	Nonsense	Nonsense		BRCA2	Missense
ERBB2	Missense			FANCD2		Amplification	Amplification		CCNE1	Amplification	Amplification		MDM2	Amplification	Amplification		TBL1XR1	Missense	Missense	Missense		KMT2C	Missense	Missense	Missense	Missense		PTPRK	Missense
PIK3CA	Amplification			CDK12		Amplification	Amplification		MED12	Nonsense			GATA3	Amplification	Amplification		AMER1	Missense	Missense	Missense		ELF4	Missense	Missense	Missense	Missense
GATA2	Amplification			RAF1		Amplification	Amplification		STIL	Missense			FBXW7		Missense		USP8	Missense	Missense	Missense		ATM	Missense/Nonsense
				VHL		Amplification	Amplification		CDKN2A		Deletion		ARID1A	Missense			ZNF521	Missense	Missense	Missense		MED12	Inframe			Inframe
				PPARG		Amplification	Amplification		KMT2A		Missense		KMT2D	Missense			PPFIBP1	Missense	Missense	Missense		MAP3K1			Frameshift
				MYD88		Amplification	Amplification		NBN	Nonsense			ATM		Missense		NUP214	Missense	Missense	Missense		SPEN			Frameshift
				PIM1		Amplification	Amplification		HNF1A	Missense			CREBBP		Nonsense		RAF1	Amplification	Amplification	Amplification		PTCH1		Missense
				PML		Missense			ERBB2	Amplification			TGFBR2		Nonsense		PPARG	Amplification	Amplification	Amplification		NUP98		Missense
				KDM6A		Frameshift			CD274		Deletion		RNF213		Missense		CCNE1	Amplification	Amplification	Amplification		RPN1				Missense
				CTCF		Missense			PDCD1LG2		Deletion		FGFR2	Missense			RUNX1T1	Amplification	Amplification	Amplification		SMARCA4	Missense
				SMAD2		Missense			NFIB		Deletion		RAD51B	Missense			CEBPA	Amplification	Amplification	Amplification		BRAF	Missense
				STAG2		Missense			PSIP1		Deletion		PRDM16	Missense			RNF213	Missense	Missense			NCOR2	Missense
				CNTRL		Missense			MLLT3		Deletion		DCTN1		Deletion		ATR	Missense	Missense			ABL2	Missense
				BRD3		Missense			SSX1	Deletion			MYCN	Amplification			PICALM	Missense	Missense			FAS	Missense
				TRIM33	Missense												NFIB	Deletion	Deletion			TSC1	Missense
				STAT3			Deletion										PSIP1	Deletion	Deletion			MECOM	Missense
				LIFR		Amplification											PAX5	Deletion	Deletion			MAX	Missense
				RBM15		Amplification											TMEM127	Amplification	Amplification			ETV6	Nonsense
				FGFR3			Missense										AFF3	Amplification	Amplification			HIF1A	Missense
				PPM1D		Amplification											TCEA1	Deletion	Deletion			NTRK3	Nonsense
				PRKAR1A		Amplification											SPEN	Missense				P2RY8	Missense
				MLH1		Amplification											ATM	Nonsense				SETD2	Missense
				IKBKB		Amplification											NCOR2		Missense			CXCR4	Missense
																	PTPN13			Deletion		COL1A1	Missense
																	KDM6A	Missense				CRTC1	Missense
																	CARD11	Missense				STIL	Missense
																	RUNX1	Missense				HOOK3	Missense
																	SDHA	Missense				PML	Missense
																	HIST1H4I	Missense				TRRAP	Missense
																	CREB3L2	Inframe				NAB2	Missense
																	CASP8			Nonsense		MYO5A	Missense
																	EGFR			Missense		PTPN13	Missense
																	FANCD2			Missense		RPL10	Missense
																	PIK3CA		Missense			CBLB		Amplification
																	SMAD3		Missense			NCOR1				Deletion
																	AR		Missense			BCL3	Amplification
																	KIT		Missense			CBLC	Amplification
																	PTPRT		Missense
																	NF1		Missense
																	IDH1		Missense
																	SMAD4	Deletion
																	HEY1			Amplification
																	NCOA4			Amplification
																	GPHN		Deletion
																	CANT1		Amplification

## Sheet: Fig. 4a
sample.ID	case.ID	Primary (P)/ Metastasis (M)	Consensus classification	UNC classification	ADIRF	BHMT	CAPN5	CD14	CYP2J2	CYP4B1	FAM174B	FAP	FBP1	GAREM	GATA3	GDPD3	GPD1L	HMGCS2	PLEKHG6	PPARG	PPFIBP2	RAB15	RNF128	SCNN1B	SCNN1G	SEMA5A	SLC27A2	SLC9A2	SPINK1	TBX2	TMEM97	TMPRSS2	TOX3	TRAK1	UPK1A	UPK2	VGLL1	AHNAK2	ALOX5AP	CDK6	CHST15	EMP3	GLIPR1	MSN	MT1X	MT2A	PALLD	PDGFC	PRKCDBP
WCM031_M2	WCM031	M	Stroma-rich	Basal	15.146	2.04	3.996	7.561	0.609	2.4	1.097	7.052	2.262	0.944	3.305	4.017	0.818	1.289	5.03	8.381	10.177	2.716	4.392	0.812	0.839	11.174	0.775	3.708	0.014	0.391	1.815	3.84	0.891	3.996	0.162	3.164	1.345	1.16	2.775	2.997	1.805	3.371	3.052	12.735	17.94	43.656	13.43	4.195	4.298
WCM053_M	WCM053	M	Ba/Sq	Basal	74.617	0.012	3.756	8.459	3.682	8.97	4.289	6.838	4.238	1.878	9.292	4.287	3.163	0.081	4.35	11.357	7.625	6.648	14.584	12.77	2.301	1.219	0.95	0.027	0.656	0	1.993	7.656	0.07	12.337	0.218	1.95	5.625	55.488	6.829	5.024	4.452	18.62	5.415	37.58	30.034	78.598	9.913	2.772	7.438
WCM068_P	WCM068	P	LumP	Basal	43.828	0.008	0.751	5.404	8.81	5.038	3.259	2.92	11.309	7.68	28.263	4.905	4.253	4.646	6.956	78.192	6.27	6.434	4.433	2.51	1.385	4.697	3.02	3.001	0	0	12.374	10.508	11.907	11.302	0.244	0.554	9.342	3.462	5.764	0.808	1.169	4.841	2.014	14.585	29.803	52.97	10.842	1.087	2.225
WCM085_P	WCM085	P	Ba/Sq	Basal	29.61	0.001	1.458	28.431	0.681	1.892	1.038	60.408	2.775	3.813	3.629	5.31	0.841	0.124	1.118	3.285	6.801	2.741	10.604	7.53	5.919	1.002	0.104	0.01	1.935	2.449	1.64	1.101	0	15.047	0.026	0.183	0.197	131.842	23.07	5.311	23.442	146.264	34.933	170.771	1653.4	3262	35.121	48.753	15.463
WCM085_M	WCM085	M	Ba/Sq	Basal	109.758	0.025	1.597	20.192	0.912	0.756	2.335	51.636	3.267	2.132	8.671	3.644	1.472	0.033	2.065	5.636	5.252	2.4	12.012	21.742	10.637	1.873	0.539	0.095	0.731	2.026	1.192	2.749	0.001	17.967	0.008	0.431	0.922	153.03	20.036	5.861	17.523	72.61	47.142	150.26	779.241	1833.29	21.308	15.114	15.627
WCM010_M3	WCM010	M	LumP	Luminal	913.619	0.06	8.191	3.238	0.205	35.476	45.266	1.081	21.05	0.717	2.72	36.754	0.854	76.891	24.094	5.421	15.698	10.815	0.388	9.527	1.644	4.125	0.459	1.356	163.545	3.9	1.265	2.12	0.293	4.784	0.094	93.53	52.078	6.011	0.983	0.056	1.219	15.798	0.251	3.695	23.857	134.261	1.16	0.011	6.301
WCM010_M1	WCM010	M	LumU	Luminal	393.064	0	12.431	1.468	0.581	44.793	39.771	0.464	12.716	3.425	0.467	13.402	2.525	101.729	37.712	21.506	35.489	14.301	5.582	0.036	0.01	73.523	2.086	27.377	24.282	0.76	5.291	0.29	12.084	22.757	0.22	16.988	14.477	8.771	0.207	0.195	1.191	3.195	0.142	1.67	1.997	4.554	2.394	0.299	0.97
WCM010_M2	WCM010	M	LumP	Luminal	179.625	0.376	5.476	3.808	0.629	22.065	15.009	0.408	6.355	1.988	5.195	9.947	4.181	31.035	12.783	7.342	15.879	6.679	1.465	2.255	2.599	9.633	0.564	9.134	14.637	0.52	2.626	0.576	4.147	20.124	0.028	4.186	4.413	4.819	1.114	1.345	4.236	4.116	1.379	8.079	2.544	7.242	4.803	0.335	0.313
WCM010_P	WCM010	P	LumP	Luminal	5769.32	0.155	11.826	11.088	35.13	67.553	22.491	0.842	2.347	4.414	24.254	10.307	4.648	0.129	19.703	26.892	24.844	21.683	6.859	181.129	62.212	2.712	4.204	0.152	0.06	7.167	3.418	8.573	0.007	13.28	4.205	83.37	50.676	12.866	1.886	0.489	0.357	4.928	5.814	4.797	56.914	72.475	2.934	0.036	1.803
WCM031_M1	WCM031	M	LumU	Luminal	28.085	0.159	6.324	1.872	0.341	4.272	1.553	1.127	1.33	1.276	6.19	3.231	1.034	0.028	9.912	23.787	17.232	3.226	14.585	1.882	2	15.623	0.741	4.115	0.016	0.322	4.238	6.037	2.146	3.247	0.256	5.143	1.337	9.383	0.528	0.817	0.967	0.638	1.042	4.381	2.167	3.32	5.614	1.885	1.162
WCM054_P1	WCM054	P	LumP	Luminal	702.041	0.013	7.672	1.038	35.113	14.868	16.004	0.205	21.156	6.144	47.18	5.853	9.621	56.024	18.457	32.554	20.878	63.39	17.87	5.616	13.716	4.445	7.618	0.271	2355.71	0.001	30.662	42.531	5.058	35.013	111.674	125.212	43.098	23.055	2.624	1.348	1.868	2.564	1.409	4.461	0.538	3.549	2.516	0.593	0.457
WCM056_P	WCM056	P	LumP	Luminal	216.61	134.557	4.825	0.326	5.101	32.754	7.686	0.091	19.386	4.692	16.198	2.648	13.977	36.192	9.288	24.427	25.538	10.709	7.325	7.982	6.304	15.169	0.257	4.424	320.797	15.768	74.973	14.21	10.668	64.556	94.395	25.592	5.178	0.094	0.083	0.308	0.151	0.297	1.313	0.556	0	0.574	1.093	0.051	0.148
WCM068_M2	WCM068	M	LumP	Luminal	42.542	0.117	1.94	3.079	8.064	27.549	4.959	1.817	14.477	18.799	20.726	1.846	10.152	29.947	16.809	48.142	10.598	4.237	6.475	15.353	7.417	20.179	3.025	4.322	0.239	0	23.913	8.58	13.819	28.026	0.069	0.464	4.243	23.671	0.587	4.088	1.006	4.202	1.668	12.492	6.455	15.06	9.624	1.845	3.231
WCM068_M1	WCM068	M	LumP	Luminal	55.197	0.195	1.068	5.986	13.131	2.92	5.193	1.949	12.79	6.05	30.471	4.682	6.569	38.413	11.103	71.792	8.022	8.502	5.147	4.436	2.476	1.321	3.21	3.216	17.974	0	11.63	6.839	6.116	17.454	0.139	0.424	9.567	5.201	1.564	1.078	0.461	4.332	1.756	8.535	23.585	29.014	4.551	1.533	3.277
WCM075_P	WCM075	P	LumP	Luminal	299.04	0.767	14.442	3.41	5.01	38.328	16.017	0.378	13.286	18.985	38.674	4.82	9.396	4.968	6.161	37.189	56.412	21.875	19.586	4.516	1.777	15.603	3.935	0.916	104.726	0.002	0.059	4.404	9.277	37.334	7.472	40.334	0.95	41.857	1.036	0.857	1.696	1.641	1.618	11.75	2.113	5.007	23.494	1.358	1.862
WCM078_M1	WCM078	M	LumU	Luminal	272.531	12.845	8.015	9.502	11.839	7.17	7.571	7.334	41.965	11.913	27.283	24.548	13.733	3.883	11.806	50.603	32.82	16.372	11.575	46.888	8.552	36.904	4.773	21.06	172.045	2.19	34.974	17.833	14.374	41.419	54.004	37.598	11.757	62.205	3.745	2.735	4.182	6.24	4.176	17.314	5.153	16.358	17.016	2.55	2.617
WCM079_M	WCM079	M	LumP	Luminal	172.138	0.301	11.86	6.853	10.294	44.429	38.199	3.818	10.201	9.837	9.768	3.384	9.57	2.401	16.46	21.521	15.901	20.558	11.997	7.164	2.152	33.913	3.781	0.75	112.091	0.003	16.671	26.58	2.924	30.011	7.762	23.348	7.505	68.285	5.586	7.137	6.886	7.334	6.79	44.472	4.845	8.126	17.387	3.948	2.76
[truncated: 2 more columns]

## Sheet: Fig. 4b
Sample.ID	Tissue site	Primary/ Metastasis	Consensus classification
WCM031_M1	Liver Mets	M	Stroma-rich
WCM031_M2	Liver Mets	M	LumU
WCM068_P	Renal pelvis	P	LumP
WCM068_M1	Adrenal mets	M	LumP
WCM068_M2	Peritoneum	M	LumP
WCM010_P	Renal pelvis	P	LumP
WCM010_M1	Lymph Node	M	LumU
WCM010_M2	Lymph Node	M	LumP
WCM010_M3	Lymph Node	M	LumP
WCM085_P	Renal pelvis	P	Ba/Sq
WCM085_M	Lymph Node	M	Ba/Sq

## Sheet: Fig. 4c
SampleID	Location	ABI3	ACP5	ADAMDEC1	ADAP2	AIF1	ALOX5AP	ARHGAP9	BCL2A1	C1orf162	C1QA	C1QB	C1QC	C1R	C1S	C2	C3AR1	C5AR1	CCL13	CCL19	CCL21	CCL3	CCL4	CCL5	CCR1	CD14	CD163	CD2	CD300A	CD37	CD3D	CD3E	CD4	CD48	CD52	CD53	CD7	CD74	CD79A	CD86	CD8A	CIITA	CLEC7A	CORO1A	CPVL	CSF1R	CST7	CXCL10	CXCL11
WCM010_M2	Metastatic	-0.461183	-0.263256	-0.587266	-1.14218	-1.98537	-1.2854	2.13699	-0.806787	0.968776	-1.21778	-1.03775	-1.80063	-1.35577	-2.0689	1.31599	-1.45429	-0.945589	-1.09572	3.02541	2.54847	0.00551639	-0.197929	-0.355768	-1.55251	-2.08118	-1.20517	-0.0752529	-0.441595	2.24468	0.0938444	1.90796	-1.24825	0.0453903	0.75033	-0.00737427	3.29441	1.05398	2.23659	-1.06978	-0.455814	2.30032	-1.18453	2.51767	-1.90624	-0.521049	-0.476489	-2.88096	-0.814155
WCM010_M1	Metastatic	-1.29725	-1.90558	-0.457139	-0.685619	-2.58043	-2.00166	0.849665	-1.26452	-0.750177	-3.07061	-2.10606	-2.60968	-2.1616	-2.68264	0.502925	-1.44574	-0.677257	-1.38062	-0.648883	-1.22719	-1.15949	-1.22776	-2.12543	-1.36601	-2.86122	0.611584	-1.80325	-0.18617	-0.149144	-1.8406	-1.19655	-1.85463	-1.05761	-2.58439	-1.86584	-0.715182	-1.35864	-1.1412	-0.949445	-0.97693	3.09214	-0.762489	0.0995512	-1.67416	-1.29541	-1.77314	-2.92066	-1.10085
WCM010_M3	Metastatic	-0.135523	-1.41553	-0.0199685	0.422638	-2.46084	-1.19311	2.95336	-0.985354	0.149688	-2.32028	-1.3904	-1.53521	-0.761656	-1.19105	0.359493	-1.10637	-0.351808	-1.41765	2.88457	3.34819	-0.492348	-0.785847	-2.56061	-1.26327	-1.89913	1.60735	0.106148	-0.19836	3.0328	0.128144	1.22522	-0.324934	0.83036	0.306801	0.67499	0.903031	-1.71582	1.52071	-0.8461	-0.40902	2.75754	-0.844839	1.64749	-1.27925	-0.254031	-1.25201	-2.647	-0.894567
WCM010_P	Primary	-0.6983	0.340574	-0.197827	0.404009	-0.115006	-0.744011	0.511934	-0.780809	1.35625	0.303978	1.19772	0.438088	-0.951279	-2.02776	0.421962	-0.324834	0.103232	-1.23623	-1.15466	-1.77908	0.367523	0.0531372	-1.97915	-0.826556	-0.56906	2.55252	-1.33103	0.260171	0.871305	-1.39719	-0.387396	-0.72988	-0.0880407	-1.25099	-0.408217	0.467326	3.29229	1.75836	-0.455721	-0.714565	2.91584	0.495534	0.0682692	-0.312683	-0.495714	-1.52632	-2.39611	-1.1086
WCM085_P	Primary	0.0497601	1.28053	-0.585982	0.203564	1.85732	2.31608	2.86648	1.63471	1.82893	1.61021	2.0833	1.22641	1.67406	0.785009	1.88074	0.601313	0.558561	2.80167	-0.569699	2.70274	1.6656	1.67904	0.354544	-0.205416	0.714701	2.48258	0.165635	1.5694	1.62411	0.496444	0.909788	0.796905	0.323848	0.967928	1.07503	0.713368	2.28713	0.659829	1.04195	0.848286	2.27934	1.27444	0.748642	0.841371	1.86941	-0.451459	1.61994	1.24106
WCM085_M	Metastatic	0.741454	1.63254	1.06259	0.595211	1.61431	2.12171	3.01527	2.34817	1.61246	1.89165	2.4237	1.78448	1.52325	0.288667	2.24185	0.792668	0.889122	0.83119	-0.24441	3.51925	2.96057	2.91125	1.1796	0.543747	0.240884	2.3585	1.53531	1.96332	1.82576	1.13733	2.20453	1.06244	1.51199	1.69494	1.65883	1.54239	1.91447	1.32043	1.18242	2.0219	2.03259	1.59017	1.08931	1.00807	1.44996	1.03864	1.62424	1.34149
WCM031_M1	Metastatic	-0.0197427	-0.160171	-0.34103	1.13809	-0.225559	-0.170089	1.07086	-0.539874	-0.0116893	-1.15724	-0.399812	-0.467728	0.520287	0.640079	0.666058	-0.151862	-0.248594	-0.943602	-0.814254	0.464593	-0.0624826	-0.663936	-2.36789	-0.322312	-0.839753	1.1124	-0.849343	-0.258468	1.16861	-1.04953	-1.06822	-0.156682	-0.241287	-1.30924	-0.0103084	-1.14426	-1.01827	-1.0826	-0.21602	-0.765669	1.79187	1.36489	-0.641671	0.421936	0.342238	-1.52841	-1.96626	-1.16544
WCM031_M2	Metastatic	-0.801634	-2.36559	-0.493996	0.116464	-1.75922	-1.54103	-0.245929	-0.830278	-0.950898	-2.69957	-1.74282	-2.3722	-1.49039	-1.48873	-1.18629	-1.34004	-1.17787	-1.33495	-1.03735	-1.00171	-0.986065	-0.840105	-3.37997	-1.08889	-2.41139	-0.700778	-1.66374	-1.11292	0.0948645	-1.87978	-1.45164	-1.83601	-0.852527	-2.13508	-1.65279	-1.43261	-3.56489	-1.06493	-1.02855	-0.954356	0.0991714	-0.634023	-1.84001	-0.624052	-0.971684	-1.77314	-3.36278	-1.23449
WCM053_M	Metastatic	-0.350192	0.578956	-0.302556	-0.454919	0.553072	0.695745	1.50229	0.559123	1.06607	-0.222029	0.291153	-0.549764	0.801825	0.187579	0.665652	-0.126736	-0.530172	-0.0458111	1.30839	4.06043	1.26239	1.54982	-0.77759	0.293477	-0.922876	0.840588	0.183078	0.26229	1.24833	0.237432	0.464319	0.772437	0.525984	1.35569	0.139284	0.00232563	0.0397678	0.177016	-0.092576	0.46709	0.971838	0.661336	0.754377	0.511772	0.0660753	-0.66158	0.811814	0.596914
WCM054_P1	Primary	-1.01893	-1.58305	-0.682861	-0.587722	-2.01905	-0.4155	0.600736	1.2566	-1.01352	-4.20077	-3.97101	-4.23507	-2.19288	-3.13736	-0.557486	-1.01495	-1.17342	-1.07851	-1.27369	-0.883774	1.1805	1.19479	-3.03717	-0.985943	-3.13741	-1.36777	-1.92913	-0.17122	-0.833757	0.840081	-1.35135	-1.52692	-0.443737	-0.741364	-0.786574	-1.27304	-4.99953	-0.943229	-1.21352	-1.01765	-0.342534	-0.752045	-0.965306	-1.53929	0.588298	-1.74489	-3.24439	0.889128
WCM056_P	Primary	-1.63744	-2.84285	-0.754624	-0.933691	-2.86308	-2.15805	-0.737702	-1.3739	-1.23545	-4.77654	-4.32701	-4.47478	-2.99782	-3.83915	-0.681809	-1.62452	-1.74162	-1.41765	-1.27369	-1.77908	-1.35232	-1.33478	-3.32223	-1.50428	-3.75748	-1.31643	-1.92913	-1.47439	-0.675149	-1.73268	-1.62	-1.64568	-1.10775	-2.76475	-2.6912	-1.37203	-5.11877	-1.15984	-1.27345	-1.08385	-0.0306898	-1.19736	-2.4613	-1.30863	-1.77599	-1.79061	-3.38539	-1.26306
WCM068_P	Primary	-0.918967	0.00557442	-0.753182	0.667584	-0.173267	0.484794	1.0073	-0.130293	1.19292	-0.560808	-0.667458	-0.582407	0.414468	0.142218	0.300233	-0.383727	-0.00241482	2.13792	-0.840726	-0.806751	0.104489	-0.229099	-1.13953	-0.714168	-1.48559	1.87059	-1.42663	0.0762861	1.68223	-1.28426	-0.751677	-1.2255	-0.393636	0.667215	-0.0871148	0.362235	-1.25654	-1.01449	-0.470571	-0.140429	0.131828	0.45267	-0.963884	-0.858056	-0.832266	-0.383128	-1.29433	-0.304027
WCM068_M2	Metastatic	-0.552462	-0.285681	-0.680119	0.947391	-1.89921	-1.60678	0.335607	-1.2928	-0.310969	-2.02812	-1.94963	-1.51547	-0.957056	-1.66371	0.368264	-0.780209	-1.2112	-0.605356	-1.27369	-1.27217	-0.274391	-0.781908	-2.03353	-0.713362	-2.13635	0.109655	-1.69226	-0.715016	-0.446279	-1.84835	-1.3856	-1.18104	-0.784118	-1.95557	-1.68244	-0.919727	-3.12587	-0.6408	-0.926741	-0.850173	0.875622	0.954422	-0.984282	-1.247	-0.908759	-1.54951	-1.61116	-0.480647
WCM068_M1	Metastatic	-1.17508	0.910414	-0.695269	0.56618	-0.356911	-0.914686	0.809881	-0.706475	1.30328	-0.233857	-0.248202	-0.282387	-1.02043	-1.25994	-0.218199	-0.575039	-0.39826	1.89879	-1.21988	-1.77908	0.946341	0.607081	-1.24026	-0.707728	-1.3601	2.3763	-1.13721	-0.0484565	2.54779	-1.19428	-0.514287	-0.986057	-0.452709	0.205394	-0.00386122	0.24009	-0.611704	-1.03419	-0.139269	-0.0398441	0.266157	-0.0942176	-0.849829	-0.252185	-0.805336	-0.726154	-2.5681	-0.914823
WCM075_P	Primary	-1.09191	-2.1423	-0.685609	0.295456	-1.97019	-1.24735	0.237418	-1.33838	-0.852763	-2.32681	-2.13262	-2.40872	0.0536849	-0.579069	-0.156517	-1.03222	-1.47551	-0.997571	0.222009	-0.251505	-0.777005	-1.01979	-2.67926	-1.00655	-2.02379	1.14577	-1.29869	-0.904567	-0.591361	-1.37837	-1.00626	-1.06515	-0.54756	-2.06889	-1.74949	-1.24931	-2.60507	-1.0028	-0.578233	-0.644866	0.405692	-0.452426	-0.896204	-0.640373	-0.153439	-1.52006	-3.23923	-1.20925
WCM078_M1	Metastatic	-0.135523	-0.0625791	0.422975	1.59584	0.237814	-0.0266746	1.66654	-0.425142	0.609639	-0.17971	0.213938	-0.0452362	0.632346	0.211469	1.1827	0.661091	-0.508732	-0.869705	1.79051	0.812603	0.59591	0.508805	-1.13587	0.0619593	-0.771972	1.98456	0.105112	0.375093	1.49092	-0.125967	0.0232967	0.358915	0.25443	-0.752289	0.396925	-0.283776	-0.309226	-0.151926	0.302364	0.130081	2.33298	0.974	0.749834	0.663444	1.31284	-0.829425	-0.0190033	-0.636383
WCM079_M	Metastatic	0.211867	0.0801279	-0.295192	0.697018	-0.307732	0.44632	1.80038	-0.426633	0.0639084	-2.21841	-1.93861	-2.23168	0.74109	0.323229	0.610539	-0.593144	-1.01389	-0.691689	0.0314093	1.16859	-0.443888	-0.313297	-1.63069	-0.634892	-1.19132	0.333433	0.112689	0.152309	1.11148	-0.476032	0.0183367	0.849997	0.179181	-0.230749	-0.0922869	-0.490714	-0.451063	0.0722077	-0.025253	-0.412635	2.83921	1.05382	0.446794	0.0917173	0.586793	-0.597574	-0.830403	-0.882326
TCGA-2F-A9KO-01A-11R-A38B-07	TCGA-UCB	0.548798	0.773201	2.42293	0.124957	1.2239	0.946647	1.29584	0.592039	0.191506	1.60092	1.6105	1.36384	1.37461	1.36423	3.04238	0.923748	0.86759	0.768024	1.23695	0.25599	0.828375	1.52185	2.14628	0.764111	0.349607	0.844804	2.03684	0.362115	1.21965	1.89959	2.10624	1.0759	1.45869	1.73755	1.54698	1.84651	1.46346	1.98811	1.2894	2.32049	0.986573	0.712804	0.769434	0.585524	0.776401	1.55793	3.61617	3.71636
TCGA-2F-A9KP-01A-11R-A38B-07	TCGA-UCB	-0.586222	-0.635539	-0.596999	-0.413266	-1.90612	-1.09289	-0.584517	-0.905531	-0.952272	-2.17774	-2.224	-2.4783	-1.77535	-1.97257	-1.57547	-1.46449	-0.357895	-1.2264	-0.343426	-0.573995	-1.07099	-1.00451	-2.62786	-1.01008	-2.01991	-0.669416	-1.51491	-1.13628	-0.907577	-1.5072	-1.09765	-1.45062	-0.726992	-1.64167	-1.24705	-0.899024	-3.14587	-0.0374158	-0.65851	-0.708164	-0.811251	-0.995838	0.603022	-0.587969	-1.454	-0.832508	-3.05518	-1.21816
TCGA-2F-A9KQ-01A-11R-A38B-07	TCGA-UCB	-0.629206	-1.35713	-0.70624	-0.542961	-1.511	-1.29512	-0.767679	-1.19728	-1.03402	-2.26243	-2.6392	-2.4337	-2.1121	-2.28158	-0.279974	-1.19676	-0.909675	-0.298294	-1.2356	-1.77908	-0.936629	-1.06622	-2.53895	-0.972604	-1.25923	-1.54612	-1.48906	-1.07469	-1.15858	-0.029107	-1.33682	-0.800574	-0.928865	-0.830544	-1.40672	-1.32376	-2.45791	-1.14002	-0.917751	-0.885251	-0.791789	-1.14827	-0.298996	-1.28117	-1.20155	-1.48034	-3.2132	-0.741206
TCGA-2F-A9KR-01A-11R-A38B-07	TCGA-UCB	-0.74953	-0.941487	0.292775	-0.728377	-1.2366	0.010774	-0.370391	0.205352	-0.572575	-1.80641	-1.64672	-1.53482	-0.80483	-1.06935	-1.02217	-0.932483	-0.584864	-1.08026	-0.814118	-1.11699	-0.532337	-0.372096	-0.853052	-1.12511	-1.69125	-0.636106	-0.709499	0.0687206	-0.431382	-0.656651	-0.300338	0.578014	-0.643892	-0.723273	-0.79137	0.367951	0.601041	-0.171017	-0.725016	-0.34327	0.0713519	2.61376	-1.35787	-1.2378	-1.03847	-0.4289	-2.07853	-0.778104
TCGA-2F-A9KT-01A-11R-A38B-07	TCGA-UCB	-0.913891	0.137237	0.371862	0.353687	-0.448252	0.767462	-0.204293	2.3294	-0.183211	-1.62349	-1.48634	-1.1905	-1.40941	-1.34587	-1.35576	-0.304689	-0.27794	0.311736	-1.17134	-1.69253	0.695694	-0.173243	-2.05245	0.237323	-0.478265	-0.834593	-1.20884	0.301129	-0.389176	-1.61735	-1.1493	-1.23217	-0.739449	-1.203	-0.347189	-1.12308	-1.97082	-1.07985	-0.805548	-0.708252	-0.57432	-0.250589	0.875368	-0.894473	-0.36341	-1.11976	-1.39982	-0.901932
TCGA-2F-A9KW-01A-11R-A38B-07	TCGA-UCB	0.894288	1.12381	-0.00338322	1.88265	-0.111291	0.403356	-0.273016	2.33828	0.174681	-0.246788	0	0.0397315	-1.43782	-1.16741	-0.739536	0.678249	1.04509	0.117887	0.318864	-0.122564	0.710649	0.539925	-1.17667	1.45741	0.0141982	1.44699	-0.735716	-0.111238	-0.238194	-0.881416	-0.691439	0.0710179	-0.0111267	-0.616142	0.588665	-0.867334	-0.989847	-0.643746	0.155983	-0.698074	-0.584049	0.646413	-0.904414	2.66458	1.86762	-0.595534	2.21164	0.241447
TCGA-4Z-AA7M-01A-11R-A39I-07	TCGA-UCB	-0.992608	0.0796607	-0.357923	-0.440784	-0.501547	-0.495057	-0.432379	-0.752275	-0.70291	-1.28019	-1.77288	-1.41366	-0.724395	-1.02957	0.609507	-0.592381	-0.711882	-0.878261	0.18806	-0.680608	-0.70328	-0.818398	1.34577	-0.941433	-0.457969	-0.966079	-1.30988	0.351694	-0.0151601	-1.1318	-1.05724	-1.27792	-0.756609	-1.66766	-1.20192	-0.951015	-1.67219	-0.931941	-0.584139	-0.625731	-0.603763	-0.611212	-1.06393	2.08947	-0.632377	-0.860572	-1.73177	-0.934075
TCGA-4Z-AA7N-01A-11R-A39I-07	TCGA-UCB	1.36737	0.83089	3.128	0.904962	1.38777	1.64002	3.03049	2.5761	1.5289	1.06212	0.820331	0.785626	0.930085	1.49952	0.353098	0.598348	1.95577	0.357437	6.79911	5.3054	1.37672	2.03456	1.4027	0.335994	0.839409	0.534964	3.10159	0.786733	4.5319	3.24611	3.53531	2.43959	3.91371	4.31575	3.52203	2.84542	2.06772	6.39422	1.63421	2.17782	2.52368	0.33239	3.353	1.06638	1.27522	2.51237	0.606001	0.219096
TCGA-4Z-AA7O-01A-31R-A39I-07	TCGA-UCB	0.170952	-1.23848	-0.182865	-0.507596	-0.190231	-0.111347	0.277353	-0.478704	-0.191194	-0.31608	-0.387071	-0.26801	-0.783312	-0.81625	0.775026	-0.00635457	-0.54955	-0.0954564	-0.153448	-1.1689	-0.477065	0.601723	1.06691	2.63946	-0.64783	-0.535057	0.316933	-0.227113	-0.123041	0.759827	0.813696	0.0614697	1.27487	0.167007	0.150209	0.418342	0.142666	2.1681	0.0582743	1.05932	0.247204	-0.654866	0.0594804	-0.417303	-0.0511954	0.617751	2.54138	1.93702
TCGA-4Z-AA7Q-01A-11R-A39I-07	TCGA-UCB	1.07109	1.55994	1.31006	0.907746	1.50394	1.17766	1.39458	0.928728	1.06106	2.17522	1.80887	1.77731	0.235976	0.148589	0.57006	1.23058	0.897643	2.06375	4.46641	0.814012	1.36865	2.295	2.86566	0.524102	1.44735	1.05784	2.35179	0.626075	1.22791	2.15879	2.33479	1.17199	1.57267	2.06183	1.6513	2.16726	1.67822	2.89009	1.03953	2.68324	1.04676	2.80077	1.09313	0.450335	0.54127	2.17044	4.60628	4.77509
TCGA-4Z-AA7R-01A-11R-A39I-07	TCGA-UCB	-0.521166	-1.01807	0.705547	-0.359291	-1.48438	-1.75956	-0.714162	-0.568799	-1.0805	-1.28533	-1.5626	-1.1938	-0.991444	-1.4159	-1.28379	-0.692784	-0.294818	0.718449	-1.1583	-1.77908	0.323076	-0.550964	-2.39677	-0.954843	-1.04432	-0.544583	-1.62785	-0.514803	-0.362166	-1.59812	-1.37027	-0.773766	-0.963366	-2.27645	-1.19121	-1.10032	-2.17542	0.489951	-0.846121	-0.334726	-0.855982	-0.132294	0.592882	0.586264	-1.19099	-1.53574	-1.18135	-0.793912
TCGA-4Z-AA7S-01A-11R-A39I-07	TCGA-UCB	-0.4772	-0.854716	-0.50897	-0.496296	-1.78801	-1.66165	-0.670229	-1.2421	-0.879295	-2.45925	-2.63401	-2.59836	-1.62006	-0.118814	-1.72822	-1.36612	-1.21675	-0.337496	1.47935	1.18201	-1.2912	-1.23146	-2.86568	-1.40134	-1.92073	-1.5957	-1.22006	-1.10423	-0.730275	0.937188	-0.966576	-1.20368	-0.6601	-1.03422	-1.74608	-1.04021	-3.01204	0.140302	-0.852533	-0.915956	-0.745375	-1.17325	-1.40263	-1.1789	-1.42567	-1.09771	-2.33395	-0.606748
TCGA-4Z-AA7W-01A-11R-A39I-07	TCGA-UCB	2.25176	1.69741	0.287945	0.840034	2.87459	3.21092	2.59719	1.43242	1.90478	3.45477	3.00554	2.78403	1.21831	0.254308	3.40234	1.82206	1.60218	3.82755	2.20027	1.57267	3.06171	4.19108	5.37287	0.803412	2.23856	1.77478	3.87508	1.00354	2.06964	4.40398	3.37052	1.35757	2.12145	4.1984	2.14452	4.23423	2.81603	3.17197	1.55692	3.37707	1.37746	1.43208	2.84131	0.606229	1.52113	3.59765	4.84709	4.65403
TCGA-4Z-AA7Y-01A-11R-A39I-07	TCGA-UCB	-0.734541	-1.81011	-0.664303	-0.886136	-1.6318	-0.931037	-0.809938	-1.08274	-1.20478	-2.83181	-3.1585	-2.81382	-1.47256	-3.32673	-1.90934	-1.45266	-1.43198	-0.685563	-1.19246	-1.71047	-1.16892	-1.11308	-2.22262	-0.386348	-2.80006	-1.82462	-1.6151	-0.840014	-1.15752	-1.60917	-1.35902	-1.18012	-0.974063	-1.78471	-2.02592	-1.24987	0.200336	-1.03574	-1.04123	-0.869929	-0.200525	1.97582	-0.655312	-1.61576	-1.23894	-1.65054	-2.38024	-0.648862
TCGA-4Z-AA80-01A-11R-A39I-07	TCGA-UCB	-0.831445	-1.46899	-0.609219	0.0435646	-1.48367	-1.42593	-0.547359	-0.68469	-1.11875	-1.36476	-1.51519	-1.42164	-1.28263	-2.56955	-0.706389	-1.07558	-1.29797	0.373423	-0.275002	-0.856625	-0.62325	-0.191601	-0.946909	0.359824	-1.92737	-1.1186	-0.528086	-0.721808	-0.575802	-0.55765	-0.43282	-1.08977	-0.51341	-1.27132	-1.17482	-0.538	-1.95487	0.337534	-0.789388	0.135255	-0.499647	-0.343475	-0.546769	0.568428	-1.75491	-1.11603	0.0236841	-0.0108428
TCGA-4Z-AA81-01A-11R-A39I-07	TCGA-UCB	-0.0527349	0.00801423	-0.327809	-0.129906	-0.0643697	-0.290793	0.516621	-0.461749	-0.30401	0.19336	0.0107466	0.0651971	-1.05821	-1.66328	2.21544	-0.485083	-1.0109	2.25088	-0.360043	-1.70176	0.808885	1.54462	2.03479	-0.214904	-1.1169	-0.504726	1.34855	-0.537611	0.0473125	1.42535	1.2553	-0.648642	0.316658	1.01769	0.167885	1.16656	2.16741	0.717382	-0.318196	2.07671	1.94637	-0.487748	0.428729	-0.444855	-1.03449	0.847621	2.09512	1.79552
TCGA-4Z-AA82-01A-11R-A39I-07	TCGA-UCB	0.384384	-0.895758	-0.349989	-0.293378	0.697246	1.8346	0.244121	0.269323	0.0884653	-0.634526	-0.492299	-0.197263	-0.182231	-0.200231	-1.41985	-0.311962	0.393193	0.743125	-0.326001	0.684348	-0.133008	-0.45235	-1.88489	-0.400565	0.550569	-0.335946	0.111569	0.35003	-0.0568114	-0.355072	-0.563512	0.212107	-0.437549	0.393072	0.00797303	-0.483246	0.748807	0.091375	0.600498	-0.801718	0.398496	0.82745	-0.327634	0.196061	1.32864	-0.204739	-1.72355	-0.825201
TCGA-4Z-AA83-01A-11R-A39I-07	TCGA-UCB	0.00494788	-0.859108	0.220478	0.0997467	0.0330082	-0.291502	-0.0426009	0.486755	-0.199234	0	-0.114553	-0.0817408	-0.204639	-0.652878	-0.278545	-0.274252	-0.428224	0.0376212	0.0462	-1.69104	0.581735	0.942667	-1.30347	-0.552127	0.149862	-0.690483	-0.327811	0	-0.889172	0.206812	-0.53573	-0.267095	-0.279121	-1.14866	-0.43213	-0.148516	1.60999	-0.904755	-0.0616211	-0.608173	0.74345	-0.858768	-0.606497	-0.977179	-0.0177019	-0.498936	2.31601	1.39968
TCGA-4Z-AA84-01A-11R-A39I-07	TCGA-UCB	-0.73122	-0.276949	0.66673	-0.602985	-1.01417	1.21082	-0.602839	-0.620323	-0.552308	-0.638389	-0.640961	-0.558766	-1.54656	-1.37369	-0.882206	-0.747606	0.0660976	-1.00448	-0.189737	-0.730192	-0.416515	-0.40673	0.202953	-0.462995	-0.628684	-0.0845365	-1.25258	-0.439252	-0.685936	-1.56646	-1.10805	-1.3362	-0.458868	-1.77599	-0.786793	-0.789873	-2.48958	0.365007	-0.778286	0.259628	-0.839295	-0.930059	-1.21393	0.585928	0.276709	0.285074	-1.2215	-0.637965
TCGA-4Z-AA86-01A-11R-A39I-07	TCGA-UCB	1.33173	1.2764	-0.531575	0.622955	1.68766	2.63734	1.83981	2.40854	1.91943	2.59124	2.59403	2.62794	2.39672	1.88213	1.31506	2.5452	2.18577	4.56798	0.688268	2.08235	3.45113	3.25099	3.92869	1.70653	2.72764	2.86756	2.69322	1.89819	1.65117	2.5001	2.37803	1.5087	1.3891	1.13482	2.18563	2.19675	1.54258	1.70649	2.06305	2.58217	1.33387	0.952179	1.07722	1.75802	2.31917	1.72599	3.55496	3.74633
TCGA-4Z-AA87-01A-11R-A39I-07	TCGA-UCB	-0.0355116	0.92552	1.08072	-0.211768	1.0547	-0.668781	0.298246	0.911599	0.216494	1.63724	1.37918	1.17068	-1.00002	-0.87336	0.0253226	0.343098	-0.479362	-0.484832	1.32865	-0.13161	1.23389	1.25316	0.765897	0.143048	0.770425	0.0345282	0.466127	0.931426	0.411884	0.407866	0.240772	-0.10157	0.805848	0.282016	0.546409	0.172494	-0.445954	1.76246	0.0845789	0.704696	-0.371039	-0.51284	0.299423	0.408499	-0.103123	0.487932	0.732308	-0.246398
TCGA-4Z-AA89-01A-11R-A39I-07	TCGA-UCB	-0.742986	-2.59134	-0.708536	-0.991738	-1.02055	-1.00097	-0.476115	-0.784904	-0.630453	-1.21798	-1.56728	-1.57173	-3.14743	-4.10529	0.0378756	-1.10037	-0.905573	-1.33087	-1.04748	-1.73846	-0.954147	-0.546494	-1.25936	-1.07117	-1.88345	-1.45819	-0.743698	-0.562269	-0.877709	-0.599747	-0.57767	-0.906693	-0.721668	-1.26202	-1.51416	-0.553255	0.0039982	-0.802761	-0.764847	-0.15917	-0.351203	-0.690171	-1.38046	-1.50198	-1.02021	-1.01687	-0.699516	0.00613917
TCGA-5N-A9KI-01A-31R-A42T-07	TCGA-UCB	-0.107518	0.787248	0.310724	-0.0987788	0.570779	1.48139	0.0229595	1.09312	0.930223	1.062	1.08811	1.03943	0.619315	0.536821	0.607692	0.776007	0.569615	-0.483263	2.13158	1.62048	0.566486	-0.126263	1.0233	0.77885	1.10949	1.61179	-0.226198	0.91629	0.398825	-0.204044	-0.162635	-0.0806846	0.36305	0.630324	0.483621	0.780703	0.329579	0.492198	0.531773	-0.324201	0.169044	1.74364	0.313917	0.31082	0.377916	0.124954	-0.884636	-0.481539
TCGA-5N-A9KM-01A-11R-A42T-07	TCGA-UCB	-0.221777	-0.648527	-0.286843	-0.456591	0.826633	1.19408	0.109985	-0.56648	0.793505	0.418122	0.405447	0.253545	0.375802	0.425477	1.26904	0.957908	0.709814	-0.99584	-0.15395	-0.916701	-1.13362	-0.0913727	7.54892	2.59547	0.00705	1.53579	0.637972	0.706301	0.110106	0.632064	0.600996	0.551577	0.574893	0.968591	0.797247	-0.131568	1.99806	0.350564	0.38044	0.993303	0.34062	1.68406	-0.505701	1.89832	0.847649	0.621492	-0.0687602	0.20129
TCGA-BL-A0C8-01A-11R-A10U-07	TCGA-UCB	0.609454	0.962265	-0.543054	1.16447	-0.634481	-0.707033	-0.671427	-0.753237	-0.215545	-1.29929	-1.38516	-0.930252	-2.77712	-1.40198	-0.269058	-0.356007	0.0124089	-0.126049	-1.22679	0.0955987	-0.70427	-0.995288	-1.6746	1.35892	-1.5644	0.34636	-1.49068	-0.390737	-0.755773	-0.549442	-1.32158	-0.488585	-0.757237	-0.962156	-0.891889	-1.34021	-2.67836	-1.04161	-0.514586	-0.99636	-0.720217	0.505785	-1.66226	-0.384093	0.971457	-1.30636	-0.564873	0.108594
TCGA-BL-A0C8-01A-11R-A277-07	TCGA-UCB	0.109706	1.08817	-0.436629	1.66566	-0.223422	-0.52947	-0.206354	-0.402868	-0.201643	-1.06042	-0.592409	-0.512769	-2.87989	-1.20365	-0.263994	0.431398	0.113185	0.239866	-1.11527	-0.368102	-0.600339	-0.677647	-1.81949	1.95865	-0.759248	2.4492	-1.53529	0.123124	-0.748443	-0.889821	-1.44471	-0.011772	-0.47499	-0.746603	0.0407584	-1.37751	-2.59392	-0.970804	0.157607	-0.94875	-0.120813	1.29655	-1.65655	0.699897	1.67097	-1.32941	0	0.212182
TCGA-BL-A0C8-01B-04R-A277-07	TCGA-UCB	-0.312446	-0.32526	-0.207404	2.16174	-1.88738	-1.57068	-0.543328	-1.08604	0.277582	-2.70587	-2.38513	-2.41763	-4.06724	-1.58052	-0.684358	-0.378108	0.346989	-0.762708	-1.27369	-1.70469	-1.09366	-0.996	-2.87203	1.38821	-2.33003	0.00197555	-1.79874	-0.843574	-0.139234	-1.00411	-1.28712	-0.862984	-0.859577	-2.11692	-1.16751	-1.34613	-4.46948	-1.0255	-0.563973	-1.00966	-0.18411	1.35165	-2.22611	0.305013	0.613262	0.34479	-1.27714	0.00563517
TCGA-BL-A13I-01A-11R-A13Y-07	TCGA-UCB	2.66006	0.824513	3.40641	3.12471	4.38609	3.04827	2.28053	0.325373	3.05997	4.64069	4.64753	4.78169	1.54013	2.50821	2.86864	3.29415	2.40693	4.33558	-0.635134	-1.77908	2.81803	2.29294	0.696183	3.55493	4.9806	4.75548	2.17943	2.73394	2.24915	2.00416	2.14233	3.71956	1.73923	2.11424	3.10309	0.629894	2.46869	-0.809629	2.61341	0.487629	0.624787	1.79877	2.39677	3.45073	4.50566	0.930408	0.942672	-0.0114807
TCGA-BL-A13I-01A-11R-A277-07	TCGA-UCB	2.48056	0.314039	3.31979	4.11556	2.94843	2.25665	2.50311	-0.633406	2.00992	4.22941	4.9748	4.96092	0.882129	2.25818	2.40715	2.30371	2.52357	3.02556	-1.27369	-1.77908	1.98576	1.46754	-0.413748	3.48887	4.60319	5.39194	1.5123	2.99528	1.63863	0.706292	1.3637	4.09436	1.10185	0.00963869	2.22893	-0.239844	1.72757	-1.15984	2.14239	0.9282	2.08389	1.83558	2.17443	3.13612	5.25717	-1.99099	0.449376	-0.153977
TCGA-BL-A13I-01B-04R-A277-07	TCGA-UCB	1.68892	-0.493491	2.94714	3.99971	2.75998	2.00185	2.07014	0.946719	1.97615	2.45942	2.80865	2.88066	-0.50658	1.47285	1.5428	3.19657	2.3424	2.95894	-0.938621	-1.32869	2.36178	2.75366	-0.451491	3.6904	3.21349	4.78489	1.41472	1.8033	1.57602	0.371897	0.82712	3.02622	1.37089	-0.489717	2.94768	-0.268159	0.696371	-0.764386	2.74787	1.01524	2.71137	3.42488	0.901835	3.08047	4.07171	0.245717	2.19165	0.545087
TCGA-BL-A13J-01A-11R-A10U-07	TCGA-UCB	-0.840612	0.312369	0.8251	-0.363166	-0.721701	-0.042816	-0.516553	-0.534885	-0.575196	-0.0977375	0.0563402	-0.44963	0.318989	0.584845	-0.649373	-0.189202	0.0855069	-0.570833	0.226433	0.350647	-0.601903	-0.690978	-0.706839	-0.70209	-0.604711	0.175582	-0.630847	-0.121754	-0.633458	-0.982109	-0.329531	-0.657286	-0.477671	-0.882409	-0.512345	-0.226859	-0.85314	-0.466933	-0.145448	-0.0468638	-0.616835	-0.645963	-0.899006	0.172313	-0.404806	-0.508904	-1.03211	-0.723733
TCGA-BL-A13J-01A-11R-A277-07	TCGA-UCB	-1.07137	0.255524	1.73943	0.0213843	-0.70784	-0.183512	-0.2893	-0.39372	-0.710256	-0.0276373	0.313998	-0.405379	0.294411	0.989121	-0.661352	0.285626	0.315438	-0.49038	-0.617355	-0.201915	-0.75433	-0.861656	-1.26825	-0.593216	-0.397712	1.47008	-0.470904	0.164255	-0.931029	-0.841281	-0.887688	-0.23923	-0.253918	-1.10384	0.0127269	-0.743131	-1.37783	-0.648432	0.464	-0.00904018	-0.0685254	0.0905113	-1.46508	0.831182	0.2755	-0.701812	-0.563584	-0.420559
TCGA-BL-A13J-01B-04R-A277-07	TCGA-UCB	-0.777923	-0.873719	3.63652	0.165453	-0.780092	-0.294485	0.252649	-0.331353	-0.189631	-1.50558	-0.652193	-1.20993	-1.13161	-0.0514069	-1.1372	0.4531	1.03261	-0.496385	0.364319	-1.05673	-1.04063	-0.496411	-1.71331	-0.565484	-1.26272	1.32125	0.000194419	0.253201	-0.230609	-0.919789	-0.29162	-0.142359	0.111061	0.0122688	0.835297	-0.714388	-1.92461	-0.518918	0.436045	0.613924	0.792552	1.2885	-0.860603	0.32213	0.146289	-0.0657854	-0.83456	-0.417244
TCGA-BL-A3JM-01A-12R-A21D-07	TCGA-UCB	0.206227	-0.530117	0.413758	0.442515	0.142202	-0.353367	-0.163191	-0.0788704	0.538539	0.348106	0.688257	0.622661	-0.725869	-1.26653	0.332086	0.168952	-0.421299	-1.15634	0.465246	-0.375314	0.204306	0.453157	0.235208	0.205436	-0.11819	0.461033	0.03411	0.228745	-0.417893	-0.433388	-0.0506289	0.117728	-0.00447093	0.393412	0.165897	-0.0344331	-0.664939	-0.533724	-0.237721	1.1163	-0.387911	-0.68136	0.0191238	0.100216	0.202443	0.664257	0.602772	-0.0345648
TCGA-BL-A5ZZ-01A-31R-A30C-07	TCGA-UCB	1.25125	0.926744	0.641291	1.04908	1.73123	1.33021	0.829059	1.97526	1.12737	2.01569	2.14655	1.95348	1.59004	1.80781	0.228197	1.56257	2.8958	2.81173	-0.549066	3.9619	1.4665	0.773096	-0.28673	1.01985	2.48291	3.12704	0.376129	1.99722	0.628118	0.264923	0.446561	1.14798	0.66705	1.50362	1.49268	0.930237	0.0351659	-0.740513	1.15627	-0.186989	-0.0476084	0.379327	0.861639	1.49121	1.71879	1.28715	-0.995055	-0.821912
TCGA-BT-A0S7-01A-11R-A10U-07	TCGA-UCB	-0.550479	-0.774768	-0.4624	-0.195794	0.191199	-0.251468	-0.640441	-0.311945	0.2513	-0.0797965	-0.330314	-0.418164	-0.606452	-0.582851	-0.925692	-0.541492	0.504899	-0.954681	3.15625	1.30116	-0.210263	-0.258053	-1.18277	-0.810893	-0.57201	0.11275	-0.451262	0.00928627	1.4173	-0.667782	-0.0485603	-0.390238	0.701198	0.428332	-0.344271	-0.780606	-1.19386	0.944241	-0.418816	-0.381205	-0.789324	-0.991219	-0.940354	-0.212332	-0.324304	-0.487623	-2.67533	-0.918206
TCGA-BT-A0YX-01A-11R-A10U-07	TCGA-UCB	-0.0455929	0.356758	1.06498	0.585756	0.631632	0.941086	0.487143	1.20721	0.20208	1.18634	1.35403	0.958652	-1.34089	-0.913767	-0.355754	0.565973	0.629106	-0.188106	1.12758	-1.42828	0.465408	0.979651	1.38009	-0.0351791	0.29881	0.482531	1.1252	-0.157202	0.386125	0.831257	1.17606	0.67784	0.556696	0.672636	0.9296	0.976151	-0.0586416	0.800256	0.694258	1.64968	-0.0328912	0.955589	0.0374281	0.721763	0.154197	0.547242	0.870049	0.51164
TCGA-BT-A20J-01A-11R-A14Y-07	TCGA-UCB	0.662506	0.850983	3.33266	0.640172	1.42488	0.832237	0.794827	1.74815	1.46914	2.02846	2.18465	1.96939	-0.0380251	1.16777	1.61113	1.31427	3.42398	1.97053	2.71057	0.687838	1.0644	1.78677	2.06847	0.869755	1.48134	1.45829	1.27491	0.971324	2.21967	1.30697	1.56319	1.86308	2.52878	1.43156	1.70073	1.05165	1.98158	2.78676	2.05656	1.28154	1.06667	2.65174	1.493	2.09655	0.950379	1.38965	2.10027	1.75375
TCGA-BT-A20N-01A-11R-A14Y-07	TCGA-UCB	-1.28419	-0.64288	-0.497394	-0.838588	-1.10927	-0.901402	-0.627798	-0.139775	-0.966436	-1.51337	-1.61641	-1.60323	-1.12688	-0.95468	-1.0989	-0.932231	-0.53365	-0.272601	-0.234737	1.6633	-0.550588	-0.914419	-1.87894	-1.11086	-0.938949	-0.620622	-1.41508	-0.900162	-1.10136	-1.46278	-0.983553	-1.67175	-0.703511	-1.65808	-1.33975	-1.08084	-2.29973	-0.582115	-0.629339	-0.676725	-0.412021	-0.476876	-1.5444	-1.34694	-1.13144	-1.45015	0.625543	0.208654
TCGA-BT-A20O-01A-21R-A14Y-07	TCGA-UCB	2.37841	0.968846	4.55581	2.7248	3.27953	2.73458	2.63627	2.47457	2.67077	4.57999	4.85351	4.73501	1.59747	2.66792	2.6977	3.62433	3.14189	2.42849	3.7707	3.5522	3.27016	3.91323	4.87432	3.21651	3.56944	4.30551	3.75667	2.282	2.76125	3.51495	3.85463	3.58359	3.44251	3.34454	4.01731	2.59293	3.01296	3.83048	3.03206	4.764	2.11957	2.38035	3.05758	3.21568	3.41924	3.85898	4.52028	4.87134
TCGA-BT-A20P-01A-11R-A14Y-07	TCGA-UCB	-0.770357	-0.5059	-0.712432	-0.442442	-1.2603	-1.52892	-0.791351	-0.860337	-0.567207	-1.92969	-1.91952	-2.03939	0.193431	-0.341358	0.108311	-1.32572	-1.21744	-0.433803	-1.14524	-1.77908	0.271747	-0.471674	-1.83056	-1.01609	-1.5372	-1.4519	-1.39795	-0.822248	-0.983135	-1.48975	-1.15138	-1.09363	-0.885142	-0.986453	-1.7314	-1.10116	1.18899	-0.767082	-0.820811	-0.571231	-0.127413	-1.02856	-0.451726	-1.15855	-1.19034	-1.36377	-2.48403	-0.967307
TCGA-BT-A20Q-01A-11R-A14Y-07	TCGA-UCB	0.61215	-0.194759	0.784952	0.436104	0.624126	0.786758	0.318442	-0.0973916	0.808195	0.808064	0.979343	1.12766	0.727144	1.06097	0.126182	0.453902	-0.0790936	-0.234579	1.24521	1.79175	0.41442	0.950289	1.25111	0.789507	0.734508	0.156419	1.7187	0.423953	0.433983	1.19292	1.35719	1.02435	0.842044	1.14876	1.06005	0.385232	1.18712	3.00718	2.20002	0.999877	0.282067	1.42235	0.596032	-0.0122855	0.676933	0.782281	1.74115	1.77605
TCGA-BT-A20R-01A-12R-A16R-07	TCGA-UCB	-0.170821	1.30583	0.865809	0.206291	0.59987	0.749886	-0.27564	0.273636	1.47935	1.03082	1.37643	1.33551	1.25515	1.45156	0.616566	1.20063	2.37888	-0.560467	1.49463	2.11202	-0.190882	0.460503	0.0846622	1.05429	0.917184	1.15495	-0.879338	1.48494	0.540751	-0.811395	-0.356325	0.44898	0.239759	2.12425	1.32399	0.279334	-0.326207	-0.542561	1.10531	0.294582	-0.644133	2.72022	-0.4605	1.03304	0.707681	0.477762	-0.66035	-0.561676
TCGA-BT-A20T-01A-11R-A14Y-07	TCGA-UCB	0.256345	-0.270132	0.439361	0.0217211	0.414946	-0.249835	-0.0466075	-0.100012	0.113742	0.494912	0.561387	0.548587	0.406283	0.46587	0.678844	0.0197254	0.0958583	-0.391648	-0.563829	2.37466	-0.151483	0.479726	1.04997	-0.180192	0.00560702	-0.714918	0.898364	0.0774312	0.241212	0.958888	1.07502	0.342143	0.312262	0.67167	0.431225	1.04986	1.84532	0.329358	0.256254	1.04188	0.605132	0.238045	-0.131662	-0.562715	0.240137	0.336968	1.88278	1.26559
TCGA-BT-A20U-01A-11R-A14Y-07	TCGA-UCB	-0.370813	-0.476552	0.0567144	1.23156	0	0.671283	-0.182971	0.169221	-0.0297753	0.0728841	0.0940994	0.250502	-0.0267399	0.698387	-0.137834	-0.337111	0.1415	0.800791	0.512967	-1.3532	-0.432415	-0.0407146	-0.485207	-0.335612	-0.0129405	-0.32517	0.00955942	0.388331	-0.283925	-0.301811	-0.0951406	-0.276775	-0.33727	0.0864747	-0.110649	-0.071419	0.420041	-0.120328	0.188257	0.111459	0.669097	-0.0175939	-0.967973	-0.886321	-0.263032	-0.432872	-0.0496548	0.113479
TCGA-BT-A20V-01A-11R-A14Y-07	TCGA-UCB	0.248839	-1.15316	-0.300172	0.245108	0.727783	0.555898	0.151504	1.03809	-0.00525235	0.0706871	0.377848	0.152393	2.2015	1.93714	-0.696343	-0.0682861	1.34178	-1.18279	-0.648732	-1.6446	0.219977	0.503813	1.52953	-0.590861	-0.0661205	-1.27346	0.115408	0.482867	-0.211071	0.175557	0.34469	1.21576	0.81103	-0.372804	0.0744136	0.350197	-0.0384392	-0.694775	0.29179	0.477436	-0.346271	2.03258	0.220695	0.853711	0.167653	-0.0716455	2.06664	0.701069
TCGA-BT-A20W-01A-21R-A14Y-07	TCGA-UCB	0.378706	-0.0847909	0.330737	0.585433	-0.100043	0.00234691	0.391915	0.0115841	-0.155887	-0.534385	-0.39344	-0.464245	-0.310582	-0.242403	-0.804332	-0.593116	-0.141738	0.621641	2.66609	1.57126	-0.0555587	0.184829	0.621495	-0.153657	-0.919175	-0.700127	1.19896	-0.109901	0.832485	0.851238	1.33944	0.76187	0.863408	0.984805	0.316861	0.715799	-0.184859	1.76511	0.0897993	1.01157	0.248098	-0.523992	0.506028	-0.125694	-0.423984	0.837548	-0.0389669	0.029115
TCGA-BT-A20X-01A-11R-A16R-07	TCGA-UCB	-0.170864	0.279114	1.57735	-0.145405	0.263197	0.0322814	-0.180765	0.562063	-0.0809646	-0.611812	-0.441994	-0.196093	0.469798	1.82292	-0.770785	-0.190705	-0.0906972	-0.230891	0.0232341	-0.130204	0.29383	0.177263	0.435446	-0.15123	1.17862	-0.334568	-0.170643	-0.0411202	-0.321389	-0.0170506	-0.0232111	-0.716934	-0.150445	-0.0852113	-0.205525	-0.109981	-0.757272	1.23379	0.382285	0.619909	-0.621381	-0.234531	-0.739306	-0.958658	-0.174179	-0.163246	2.24824	1.37011
TCGA-BT-A2LA-01A-11R-A18C-07	TCGA-UCB	-0.813142	-1.43338	-0.68134	-0.443615	-1.34344	-1.99332	-0.382123	-0.864482	-1.178	-2.03572	-1.80978	-1.6043	-1.10711	-3.58833	-1.47961	-1.00645	-0.686635	-1.21691	-1.24771	-1.65255	0.938302	0.247149	-2.85793	-1.12906	-1.36908	-1.30044	-1.58558	-0.667209	-0.871764	-1.74404	-1.36035	-1.42522	-0.831525	-2.05487	-1.62568	-1.19888	-3.10841	-0.981624	-0.728306	1.14194	-0.782279	-0.916749	0.812997	2.31638	-1.31214	-1.29295	-1.3569	-1.14035
TCGA-BT-A2LB-01A-11R-A18C-07	TCGA-UCB	-0.0394929	0.379943	0.818132	-0.443376	0.50813	1.10125	0.447941	1.15548	0.364182	0.561904	0.475215	0.489562	0.9867	0.847531	-0.0558503	0.900812	1.57065	0.550923	1.78206	1.49825	0.300617	0.765686	0.894567	-0.0740883	0.416793	1.55668	0.516151	0.605588	0.469881	0.4973	0.590287	0.0779764	0.389459	0.261308	0.775701	0.657166	0.658088	1.59566	0.610995	0.57566	-0.0384432	-0.176899	0.279835	-0.285001	0.515104	1.06922	2.32245	2.12842
TCGA-BT-A2LD-01A-12R-A20F-07	TCGA-UCB	-0.671553	-0.140341	0.300621	0.488766	-0.59535	-1.14751	-0.306292	-0.0962224	-0.23119	0.742949	0.314329	0.255764	-0.339584	-0.317385	-0.551812	0.185875	-0.207647	0.340155	4.36744	2.47488	-0.310697	-0.123518	1.51345	0.494292	0.162654	0.223517	0.129841	-0.608598	-0.0522921	0.188872	0.00363414	-0.0298398	0.367364	-0.236752	-0.260779	-0.230819	-0.752535	1.45549	0.0389723	0.183596	-0.7257	0.617249	-0.302044	2.50371	0.415804	0.657274	0.330563	0.274422
TCGA-BT-A3PH-01A-11R-A220-07	TCGA-UCB	-0.694481	0.800783	-0.644124	0.16262	-1.43993	-1.29129	-0.718022	-0.773278	-0.829397	-1.35181	-1.22048	-1.27689	-1.67681	-1.68619	-1.31717	-0.802601	-0.406318	-0.44325	-1.19284	-1.58322	-0.739172	-0.422816	0.818959	1.58863	-1.6774	-1.3632	-1.40942	-0.716618	-0.673302	-1.40553	-1.10399	-0.847865	-0.85878	-1.67966	-1.37976	-0.941449	-2.43332	-0.666982	-1.04285	-0.786573	-0.849109	-1.07291	-0.632086	-1.47522	-1.64741	-1.20662	-2.42037	0.33457
TCGA-BT-A3PJ-01A-21R-A220-07	TCGA-UCB	0.874166	0.327146	0.142833	0.221761	0.909943	1.51562	0.375182	0.957029	0.559268	1.31541	1.52882	1.45845	2.84488	1.57445	1.50122	1.0136	0.187483	0.493245	-0.713709	5.43044	1.64371	1.36415	0	0.338829	1.94636	0.45116	0.928273	1.26137	-0.368057	1.12538	0.913374	0.812853	0.388142	-0.395286	0.734332	1.17784	0.935871	-0.226895	0.681631	1.05397	1.68856	0.421751	0.205619	2.12552	0.966143	0.403912	4.87511	6.03141
TCGA-BT-A3PK-01A-21R-A220-07	TCGA-UCB	0.567288	0.99624	0.350204	0.888808	0.923703	1.59109	0.654157	1.96611	0.799633	1.25437	1.10821	1.03101	0.188942	0.0986155	0.203682	0.371844	1.18431	1.16023	-0.329833	-1.74551	0.212255	0.0137642	0.671703	0.289101	0.068866	0.897177	0.398169	0.486841	0.358892	0.493355	0.738907	0.997834	0.0961849	0.568814	0.731767	0.852203	0.00763252	-0.214186	0.460654	0.117378	-0.114289	0.52528	-0.274422	-0.25291	0.0639045	0.806324	3.1598	3.14084
TCGA-BT-A42C-01A-11R-A23N-07	TCGA-UCB	-0.703054	-0.0593592	-0.502278	-0.19111	-1.816	-1.54086	-0.617725	-0.893421	-1.17626	-2.81245	-2.94801	-2.6725	-1.44076	-1.30252	-0.0423203	-1.43176	-1.16753	-1.34073	-0.895313	-1.57581	-0.995355	-0.924749	0.478423	-0.978021	-2.19532	-1.80913	-1.23732	-0.842128	-1.03166	-0.810337	-0.993075	-1.57418	-0.859958	-1.21598	-1.67168	-0.784636	-1.54888	-0.218872	-0.451112	-0.721958	-0.604106	0.905508	-0.554752	1.07597	-1.55569	-1.08908	-0.999976	-0.15466
TCGA-BT-A42E-01A-11R-A23W-07	TCGA-UCB	1.4917	1.67384	1.39441	1.24626	2.19018	0.400856	1.7179	1.30998	0.746575	2.66053	2.63366	2.58896	0.846823	2.67321	0.718179	1.05826	1.20849	-0.064329	1.42616	0.318952	1.70645	1.80919	2.89811	0.705817	1.88902	0.50091	1.99705	1.16396	1.16632	1.88631	2.09199	1.22365	1.22945	1.15243	1.56486	2.12993	1.39293	0.196458	1.20434	1.83031	0.473543	1.12803	0.99216	1.0421	1.21333	1.69288	4.97644	3.67504
TCGA-BT-A42F-01A-11R-A23W-07	TCGA-UCB	1.05227	1.73307	2.54201	2.32999	1.87491	1.31471	1.35985	2.81491	0.926934	2.71	2.41057	1.84283	-0.675542	-0.625652	1.56499	1.49926	1.66054	0.963815	1.88438	0.697233	2.76678	2.36815	2.35786	1.08145	2.9509	1.7516	2.21454	0.945142	1.62167	2.00191	1.90706	1.42065	2.08104	2.5297	2.05317	1.58133	1.26456	3.62076	1.22027	1.793	1.02364	1.78671	1.26808	0.481759	0.831327	1.86554	2.56568	2.2915
TCGA-C4-A0EZ-01A-21R-A24X-07	TCGA-UCB	-0.298185	-1.69531	-0.44379	-0.763226	-0.402516	-1.80228	-0.482013	-0.875676	-0.829723	-1.05762	-0.964867	-1.04121	-1.53271	-1.89805	-1.31144	-1.15378	-1.13716	-0.339761	-0.50331	-0.282742	-0.281184	-0.563146	-2.36407	-1.02334	-1.15055	-1.46402	-1.10104	-0.233794	-1.09519	-1.03575	-1.09921	-1.25454	-0.540633	-1.33156	-1.6957	-1.01925	-2.13113	-0.684764	-0.861999	-0.733922	-0.748302	-0.850708	-0.164214	-0.925006	-1.62587	-0.643217	-1.05808	-0.469502
TCGA-C4-A0F0-01A-12R-A10U-07	TCGA-UCB	-0.273656	-0.192342	-0.151506	-0.666645	1.00094	0.467703	-0.481614	2.14659	-0.432231	0.712196	0.19809	0.598105	-0.300192	-0.37066	-1.12643	0.611632	-0.318428	1.94592	2.4258	3.70098	1.39545	1.29605	0.200475	0.863867	0.673291	0.0870564	-0.0744635	0.892509	-0.530019	0.663832	0.149312	-0.523243	1.16956	0.455816	0.58354	-0.115674	-1.48565	-0.523054	0.710892	0.489219	-0.797941	-0.213679	-0.396038	-0.664496	-0.0994896	0.327727	1.43555	1.68311
TCGA-C4-A0F1-01A-11R-A034-07	TCGA-UCB	-0.460481	0.0707277	0.0538368	-0.240679	-0.298067	0.364241	-0.621536	0.624421	-0.554058	-0.588201	-0.636585	-0.622109	-0.212661	0.73273	-0.932838	-0.352095	-0.431331	-0.0584371	-0.343973	1.5899	-0.510247	-0.552914	-0.322474	-0.908814	-0.44055	-0.975449	-0.797909	-0.256211	-0.775582	-0.896297	-0.564804	-0.92417	-0.243337	-0.496912	-0.413305	-0.473629	-1.3668	-0.207057	-0.157588	-0.546104	-0.760015	-0.915015	-1.47061	-1.23118	-0.610581	-0.595146	1.95777	1.05192
TCGA-C4-A0F6-01A-11R-A10U-07	TCGA-UCB	-0.561178	-0.311509	1.31485	0.671762	-0.382239	-0.776351	-0.372917	-0.630806	-0.353701	-0.563835	-0.425922	-0.616985	-0.438282	-0.234433	-0.552072	-0.30347	-0.136564	-0.577969	-0.630146	-0.483627	-0.0525824	-0.0783906	-0.45451	0.0291258	-0.235297	-0.81252	-0.306358	-0.392517	-0.516918	-0.228744	-0.155609	-0.0730405	-0.15167	-0.118638	-0.535663	-0.929071	-1.08149	1.34975	-0.487676	-0.0274731	-0.590833	-0.786355	-0.473294	1.56106	-0.512729	-0.171726	-0.860887	-0.435369
TCGA-C4-A0F7-01A-11R-A084-07	TCGA-UCB	-0.755275	-1.55477	-0.484028	-0.939404	-1.23741	-1.06826	-0.755934	-0.0556754	-0.725465	-1.84808	-1.72293	-1.89256	-1.45796	-1.16104	-1.61676	-0.930902	0.209654	-0.802294	-0.641204	1.05909	-0.989243	-0.93906	-2.67249	-1.10495	-1.37369	-0.807578	-1.68305	-0.627669	-1.07763	-1.65847	-1.27779	-1.20219	-0.680673	-1.40551	-1.02692	-1.16038	-2.23338	-1.01089	0.0365231	-0.671499	-0.820405	-0.389756	-1.72906	-0.241622	-1.1721	-0.660816	-2.40035	-0.830858
TCGA-CF-A1HR-01A-11R-A13Y-07	TCGA-UCB	-0.0349987	-0.234919	-0.192038	-0.611215	-0.606022	-0.559192	-0.148294	-0.651237	-0.0981533	-0.591502	-0.56368	-0.820679	-0.210888	-0.33958	0.562813	-0.850696	-0.411745	-0.232963	1.86188	1.51074	-1.11735	-0.420737	1.53984	0.200509	-1.13603	-0.66562	0.230373	-0.374579	0.110636	0.329088	0.543308	-0.364282	0.627419	0.70705	-0.412965	0.381847	0.723113	1.22411	-0.393439	0.438828	0.322595	-0.852371	-0.191467	-0.573794	-0.466383	0.944276	-1.82996	-0.894739
TCGA-CF-A1HS-01A-11R-A13Y-07	TCGA-UCB	0.0167286	0.199203	0.0208227	0.380055	0.680303	0.757773	-0.0974008	0.646035	0.235561	0.808943	1.05923	1.14407	0.254274	-0.210766	-0.600462	0.758226	1.15957	1.23662	0.262298	-0.0573462	0.935446	0.757009	0.24298	0.283367	0.686523	0.859319	0	0.201668	0.0736074	-0.585836	-0.21285	0.496915	-0.0258666	0.0379021	0.455573	-0.466955	-0.0346434	-0.250044	1.14752	-0.160843	-0.20968	0.269242	-0.314079	1.33419	0.918893	0.434481	1.06465	0.548861
TCGA-CF-A27C-01A-11R-A16R-07	TCGA-UCB	-1.02468	-1.95496	-0.631289	-1.33229	-2.33741	-1.818	-0.702608	-1.31319	-1.07904	-3.96461	-3.99537	-3.93307	-2.70331	-3.52137	-0.294243	-1.56027	-1.59228	-1.28232	-1.21283	-1.77908	-1.28907	-1.00669	-1.61549	-1.24331	-3.18182	-1.9699	-1.0879	-1.31255	-1.30169	-1.44982	-0.744154	0.880728	-0.799226	-1.64064	-1.98926	-0.842348	-0.938905	-0.88294	-1.25548	-0.315771	-0.0963911	-1.00513	-1.93907	-1.46324	-2.00313	-1.19365	-2.10186	-0.966648
TCGA-CF-A3MF-01A-12R-A21D-07	TCGA-UCB	-0.783583	-2.7028	-0.655764	-0.248827	-2.18349	-2.00806	-0.806278	-1.268	-0.553033	-3.20741	-3.63669	-3.87956	-3.50717	-3.4365	-1.40361	-1.52472	-1.03896	-0.899827	-0.74252	-1.50343	-1.31116	-1.33478	-1.6345	-0.303279	-2.50186	-1.95328	-1.75045	-1.1938	-1.34585	3.51575	-1.31674	-1.16569	-1.05021	-2.09504	-2.63162	-1.24812	-2.05627	-1.11893	-1.1718	-0.826727	-0.755517	-1.2742	-1.69982	-1.21473	-1.7832	-1.6101	-2.99168	-1.23073
TCGA-CF-A3MG-01A-11R-A20F-07	TCGA-UCB	-1.07971	-1.26902	-0.754624	-1.17463	-2.58824	-1.8767	-0.960265	-1.31706	-1.36301	-4.01508	-3.80708	-4.02943	-2.42381	-3.95406	-0.704121	-1.56781	-1.57321	-1.26602	-1.14799	-1.63886	-1.30748	-1.26932	-2.74793	0.404869	-2.95501	-1.96706	-1.84099	-1.22998	-1.43298	-1.59274	-1.41532	-1.67716	-0.537682	-1.13873	-2.49389	-1.42073	-3.11099	-0.989275	-1.04047	-1.03019	-0.94831	-1.11512	-0.506586	-0.988562	-2.03264	-1.52602	-2.44624	-0.432381
TCGA-CF-A3MH-01A-11R-A20F-07	TCGA-UCB	-0.734295	-1.54957	-0.754624	-0.734218	-1.62136	-1.60455	-0.804695	-1.11383	-0.801483	-2.50063	-2.58877	-2.6978	-2.70564	-2.05467	0.580077	-1.43074	-1.04483	-1.28147	-1.12518	-1.77908	-1.11299	-1.07294	-1.33436	-1.01609	-2.32388	-1.98936	-1.54502	-0.919072	-1.2114	1.68694	-1.16258	-0.244156	-0.773915	-0.423193	-1.95398	-1.28628	-1.66178	-0.693977	-0.740036	-0.927066	-0.688101	-0.936684	-0.74073	-1.55941	-1.6424	-1.11649	-1.49682	-0.0351621
TCGA-CF-A3MI-01A-11R-A20F-07	TCGA-UCB	0.0713662	-1.04595	-0.613262	-0.642531	-1.18695	-1.54806	-0.590705	-0.848939	-0.619115	-1.62598	-1.76016	-1.74779	-2.2367	-1.61511	-0.74824	-1.1896	-1.10277	-1.20501	-0.953523	-1.77908	-0.493048	-0.737308	-0.538063	-0.7457	-1.65137	-1.77661	-0.924628	-0.580954	-0.536094	-0.73318	-0.57753	-0.561602	-0.386624	-0.934137	-1.25177	-0.772591	-0.610869	-0.716589	-0.667727	-0.30522	-0.664369	-1.02441	0.00451412	-1.04556	-1.05382	-0.379733	-2.61965	-1.13732
TCGA-CF-A47S-01A-11R-A23W-07	TCGA-UCB	-0.3395	-0.781916	-0.586468	-0.873011	-0.970044	-0.672482	-0.522479	-0.550465	-0.952612	-2.12569	-2.22023	-1.92617	-1.4558	-2.78126	-0.648244	-0.999167	-1.48077	-0.00375738	-0.74801	-1.61609	-0.0900737	-0.35367	-1.44554	-0.960213	-0.874158	-1.61659	-0.387929	-0.592985	-1.04777	1.76928	-0.561135	-0.423968	-0.465224	0.231442	-1.36125	-0.242681	-0.135293	-0.841014	-0.896386	-0.636472	-0.0545087	-1.11643	-0.696188	1.71629	-1.35373	-0.868336	2.97551	2.24178
TCGA-CF-A47T-01A-11R-A23W-07	TCGA-UCB	-0.590923	-2.11048	-0.741638	-1.05769	-2.43953	-2.05016	-0.92107	-1.37822	-1.18806	-3.69134	-3.8362	-3.7214	-1.84898	-1.64877	-1.77574	-1.57542	-1.69186	-1.27542	-1.11861	-1.52708	-1.28983	-1.2438	-2.76078	-0.869612	-2.3281	-1.94128	-1.74663	-1.18825	-1.36113	0.0996321	-1.5084	-1.24097	-0.959813	0.773175	-2.23872	-1.32589	-4.2971	-0.944062	-0.985083	-1.01692	-0.892753	-1.18259	0.47956	-1.55053	-2.08691	-1.47836	-3.13356	-1.16636
TCGA-CF-A47V-01A-11R-A23W-07	TCGA-UCB	0.510478	-1.18797	-0.657971	-0.317472	-1.04166	-1.21407	-0.311234	-0.607038	-0.431006	-2.18312	-2.17309	-1.95948	-1.4681	-2.12567	-1.25225	-1.28476	-1.18626	-0.685001	-0.0393197	-1.00426	-0.531529	-0.623404	-0.951675	-0.309028	-1.66183	-1.7642	-0.393882	0.535685	-0.53151	2.01145	-0.488796	0.62636	-0.31587	-0.3469	-1.20457	-0.669573	1.02598	-0.471056	-0.693626	-0.460175	0.117706	-0.490005	-0.577174	-1.20376	-0.716162	-0.426509	0.709669	-0.714758
TCGA-CF-A47W-01A-11R-A23W-07	TCGA-UCB	0.0426324	-0.94559	-0.684393	-1.06088	-1.52321	-1.51701	-0.769544	-1.18465	-0.985584	-1.98979	-2.14274	-2.21024	-2.33796	-3.09302	-1.75405	-1.46278	-0.682626	-1.33189	-0.880766	-1.77908	-1.12034	-1.03511	-1.60485	-1.46353	-1.63092	-1.82717	-1.63768	-0.826307	-1.21993	-1.54568	-1.13111	-0.286728	-0.894173	-1.21791	-1.9767	-0.68905	-1.38327	-0.88713	-1.24307	-0.867989	-0.782452	-1.23491	-0.434061	-1.40594	-1.35003	-1.12546	-3.01417	-1.07834
TCGA-CF-A47X-01A-31R-A23W-07	TCGA-UCB	-0.809086	-2.19369	-0.305826	-1.23666	-2.04136	-1.49106	-0.704758	-1.05589	-0.740177	-2.96539	-3.02384	-2.93008	-2.73917	-1.61866	-1.04111	-1.30236	-1.35507	-0.575694	0.168561	-0.888356	-1.04185	-1.03257	-2.51098	-1.25864	-2.52531	-1.66149	-1.23567	-1.00327	-0.618271	-1.21672	-0.933821	-0.834401	-0.695194	-0.919169	-1.65763	-1.04632	-1.52048	-0.333407	0.15447	-0.7557	-0.319662	-0.674177	-0.996461	-1.64962	-1.65921	-1.01131	-2.31823	-1.07037
TCGA-CF-A47Y-01A-11R-A23W-07	TCGA-UCB	-0.695838	-1.00737	-0.564097	-1.25642	-1.99596	-1.70174	-0.559249	-1.30796	-0.894777	-2.85659	-3.08876	-3.07469	-2.90117	-2.79383	-1.96337	-1.50655	-1.52891	-1.24423	-1.02695	-1.20363	-1.2674	-1.09807	-1.55453	-1.43318	-2.56223	-1.93434	-1.19104	-0.791455	-1.14008	-1.11035	-1.00325	0.470122	-0.838512	-1.15912	-1.82299	-0.973266	-1.57413	-0.714547	-1.22925	-0.611413	-0.731663	-1.32391	-1.22825	-1.78633	-1.54759	-1.15979	-3.05094	-1.19614
TCGA-CF-A5U8-01A-11R-A28M-07	TCGA-UCB	-0.626984	-0.674785	-0.754624	-1.32072	-2.34711	-1.95127	-0.803952	-1.15702	-1.22954	-3.38177	-3.34226	-3.5066	-2.46675	-2.7505	-1.84131	-1.41402	-1.43105	-1.30726	-0.842476	-1.74428	-1.24732	-1.21203	-1.79005	-1.22363	-2.51341	-1.94934	-1.52549	-0.949699	-1.3038	-1.19453	-1.13475	-0.0671298	-0.862431	-1.84067	-2.02433	-0.873817	-1.14481	-0.748229	-1.25169	-0.70218	-0.70376	-1.20633	-1.38466	-1.79046	-1.9321	-1.3072	-2.85772	-1.2461
TCGA-CF-A5UA-01A-11R-A28M-07	TCGA-UCB	0.113642	-1.2968	-0.614093	-0.827462	-0.1829	-1.11199	-0.652849	-0.725049	-0.677941	-0.852387	-0.871394	-1.23319	-1.39781	-2.67431	-1.72146	-0.934068	-0.212827	-1.22035	-1.19849	-1.71558	-0.766517	-0.861023	-1.00358	-1.00984	-0.660071	-1.77058	-0.929183	-0.313831	-1.18028	-0.789909	-1.06793	0.104717	-0.590366	-0.130647	-1.55874	-1.02095	-1.26717	-0.839139	-0.516915	-0.703278	-0.761535	-0.691513	-0.697516	-1.2594	-0.903918	-1.05261	-3.1477	-1.24742
TCGA-CF-A7I0-01A-22R-A352-07	TCGA-UCB	0.257538	-1.57034	-0.127063	-0.195309	-0.757266	-0.600361	-0.140536	-0.842689	-0.379794	-1.05441	-1.3792	-1.36128	-0.919268	-0.54585	-1.58372	-1.08383	-0.635965	-0.206821	1.26974	1.67896	-0.960517	-0.412792	0.191004	-0.838721	-1.2363	-1.21008	-0.111302	-0.673098	-0.432825	0.426382	0.21946	0.439509	-0.0364877	0.104317	-0.676845	-0.197793	-1.28992	-0.534305	-0.867089	0.288044	-0.390845	-0.7593	-0.330655	-0.652126	-0.366026	0.0821663	-2.12481	-0.774401
TCGA-CF-A8HX-01A-11R-A36F-07	TCGA-UCB	-0.748428	-1.95307	-0.716207	-0.738045	-1.43537	-1.67709	-0.570339	-1.08954	-0.416696	-2.41859	-2.82564	-2.71412	-1.71288	-2.3542	-1.21224	-1.47083	-1.23474	-0.746146	-1.15642	-1.21866	-1.1733	-1.14535	-2.48666	-1.19517	-1.90079	-1.82517	-1.18764	-0.587418	-0.945057	-1.27205	-1.26069	-0.587574	-0.977896	-1.31159	-1.92889	-1.21572	-2.24495	-1.01953	-0.838098	-1.01726	-0.545761	-1.25181	-1.07465	-1.47752	-1.22458	-1.36583	-2.90804	-1.15141
TCGA-CF-A8HY-01A-11R-A36F-07	TCGA-UCB	-0.20415	-0.837989	-0.754624	-1.00818	-0.963336	-1.18303	-0.744314	-1.14216	-0.974983	-1.62427	-2.19674	-2.48791	-1.53852	-2.92428	-1.8406	-1.29337	-1.34498	-0.619109	-1.14482	-1.74178	-0.947467	-1.02655	-1.96926	-1.17259	-1.53909	-1.73472	-1.36846	-0.545289	-1.13628	0.642478	-1.02983	-0.832885	-0.827196	-0.956663	-2.25148	-1.11995	-1.61491	-0.944464	-0.870282	-0.822526	-0.930045	-0.641144	-0.686776	-1.16819	-1.49687	-0.724886	-3.13406	-1.12363
TCGA-CF-A9FF-01A-11R-A38B-07	TCGA-UCB	0.405229	-0.205076	1.05403	-0.622712	-1.19384	-0.929747	0.14297	-0.139325	-0.520995	-2.69558	-3.16273	-3.22963	-1.25416	-0.699334	-1.15336	-1.16138	-1.02338	-0.057834	3.21595	2.54836	-0.64344	-0.27899	-0.119134	-0.810467	-2.1816	-1.79135	0.204482	-0.763535	1.3696	0.82831	0.54916	-0.739423	0.777165	1.58904	0.109748	-0.0363754	0.254567	3.06664	-0.686356	-0.0371047	0.0317892	-0.595351	0.329692	-1.39152	-1.67492	0.0961863	-1.17041	-0.711371
TCGA-CF-A9FH-01A-11R-A38B-07	TCGA-UCB	-0.523383	-1.44713	-0.60533	-0.890729	-1.83258	-1.97151	-0.790974	-1.18105	-1.11527	-2.53641	-2.92262	-2.39699	-1.55312	-3.48661	1.17042	-1.16964	-1.49842	-0.559984	-1.22516	-1.73816	-1.16033	-1.14083	-2.32236	2.01812	-2.41278	-1.77133	-1.59597	-0.763411	-1.29694	-1.54787	-1.36506	-0.765411	-0.876655	-1.81511	-1.9795	-1.26113	0.860386	-1.13455	-1.2137	-0.851955	0.379738	0.35729	-0.884207	-1.59159	-1.7461	-1.62831	1.67381	1.57922
TCGA-CF-A9FL-01A-11R-A38B-07	TCGA-UCB	-0.445033	-0.397258	-0.0997678	-0.386471	-0.694451	-1.06073	-0.450976	-0.775501	-0.401488	-1.13867	-1.15015	-0.877451	-0.737832	0.124155	-0.884128	-0.287311	-0.700493	0.562895	1.71167	2.49774	-0.683582	-0.73892	-1.49426	0.0569131	-0.896183	-0.885988	-0.744516	-0.493142	-0.165477	-1.11576	-0.800909	-0.730979	-0.486616	-0.735131	-0.644636	-0.987882	-1.61589	0.620372	-0.52968	-0.312445	-0.740597	-0.795434	-0.91502	-0.0113734	-0.924568	-0.94224	-2.49053	-1.0418
TCGA-CF-A9FM-01A-11R-A38B-07	TCGA-UCB	-0.351859	-0.480258	-0.381649	-0.701036	-0.470068	-0.447941	-0.154363	0.607824	-0.924048	-1.56235	-1.45589	-1.18244	-2.03846	-1.86233	-0.721052	-0.544397	-0.846826	0.324241	-0.420693	-1.6743	1.08346	0.93237	-1.79508	-0.910303	-0.432307	-0.926744	-0.161276	-0.312284	-0.841408	-0.197773	-0.234477	0.454719	-0.296246	-0.880679	-0.630766	-0.340249	0.361226	-0.933567	-0.608338	-0.489999	-0.0431979	-0.953002	-0.182568	-1.0832	-0.312867	-0.699975	-0.821086	-0.814355
TCGA-CU-A0YN-01A-21R-A10U-07	TCGA-UCB	0.125138	-0.00153636	-0.157434	0.263806	0.695558	1.78628	0.650008	1.14616	0.480154	0.420947	0.612157	0.672631	0.797993	0.981372	-0.612378	0.559079	0.0420164	1.90063	0.570036	-1.55365	1.14374	1.12686	0.222594	0.569985	0.9175	0.364126	1.17702	0.675094	0.397208	1.10215	1.34769	0.651309	0.523601	0.218143	0.783815	0.957432	-0.073451	1.81267	0.580115	1.00284	-0.137945	0.237469	0.208178	-0.31007	0.82793	1.47638	-0.254584	-0.120296
TCGA-CU-A0YO-01A-11R-A10U-07	TCGA-UCB	0.172603	-0.71867	0.3291	-0.119623	0.630083	0.78821	-0.0731144	0.616957	0	0.634695	0.369593	0.362401	0.298671	0.282562	-0.230138	0.0241807	0.11711	0.90688	2.36386	1.16029	-0.370954	0.0440801	0.0922702	-0.212009	-0.192914	-0.362109	0.659153	0.00742356	0.0178314	0.92386	1.08759	0.695729	0.662755	0.88912	0.420761	-0.32289	1.25122	0.522455	0.223232	-0.0752759	0.247639	-0.304112	0.093186	0.239553	0.394859	0.531204	0.973478	1.82205
TCGA-CU-A0YR-01A-12R-A10U-07	TCGA-UCB	1.03337	2.55263	1.6208	0.658469	0.913387	1.79567	0.228247	2.76334	0.623387	1.32051	2.02598	1.9726	-0.317564	-0.128678	0.830476	1.6525	1.79837	2.4351	-0.752626	-1.53675	2.27723	1.71956	3.01412	1.26083	0.577225	1.05768	0.665747	1.36051	0.815832	0.533892	0.710249	1.24989	0.959656	1.25205	1.8307	0.142376	0.584883	1.23873	1.23292	0.348086	0.199262	0.749825	0	0.543873	0.144438	0.479687	2.42952	1.5122
TCGA-CU-A3KJ-01A-11R-A21D-07	TCGA-UCB	-0.724514	0.0185113	-0.518267	0.0725118	-0.585737	0.510094	-0.146317	0.340545	-0.232447	-0.445949	-0.260986	-0.204631	1.83426	2.46634	-1.07204	-0.0124455	0.496587	0.09624	-0.971826	-1.6879	1.18605	0.894881	0.712034	-0.60285	1.65911	0.152375	-0.364283	-0.390119	-0.44715	-0.210994	0.0286722	-0.02807	-0.283308	-0.264838	-0.0952692	0.0902316	0.0380299	-0.915582	0.583271	0.167715	-0.203291	0.171816	-0.829923	0.00297153	0.180721	-0.552108	1.5552	0.611297
TCGA-CU-A3QU-01A-11R-A22U-07	TCGA-UCB	-1.07675	-0.259689	-0.661615	0.375359	-1.8023	-1.02658	-0.76014	-0.830122	-1.10509	-2.91433	-2.87116	-2.75726	-2.63354	-3.88457	-1.31307	-1.23431	-1.02328	-1.12024	-1.13033	-1.77908	-0.777963	-0.952264	-2.41455	-1.17707	-2.22642	-1.1731	-1.59023	-0.780883	-1.21455	-1.72944	-1.40111	-1.55081	-0.908703	-2.14572	-1.65872	-1.20441	1.62745	-1.08395	-1.02951	-0.712491	2.43855	-0.984169	-1.29541	-1.53674	-1.45321	-1.67554	-2.52265	-1.21477
TCGA-CU-A3YL-01A-11R-A22U-07	TCGA-UCB	0.50755	-1.26454	-0.449645	-0.288479	-0.688013	-0.873996	0.0949551	-0.859287	-0.314102	-1.26363	-1.19292	-1.17014	-1.40978	-1.48845	-1.09397	-0.950517	0.580302	-0.444282	1.27568	0.886771	-1.09885	-0.285691	0.173514	-0.375635	-1.47643	-1.51992	-0.269834	-0.394822	-0.591229	-0.20872	0.0104162	-0.246647	-0.220663	-0.297179	-0.508198	-0.144061	-0.224114	-0.0222878	-0.778733	0.543503	0.111085	0.00654789	-0.621073	-1.09091	-0.599582	-0.536227	-0.572622	0.0298662
TCGA-CU-A5W6-01A-11R-A28M-07	TCGA-UCB	0	1.33974	0.446796	-0.404439	-0.17566	-0.42646	-0.146795	0.291807	-0.494824	-0.437685	-0.372698	-0.631369	-0.134618	-0.474921	-0.756949	-0.290572	-0.129449	-0.506516	0.666681	-0.254619	-0.25039	-0.203469	1.62459	-0.218615	-0.406235	-0.733934	-0.647862	-0.241048	-0.718077	-0.710224	-0.430544	-0.756942	-0.41905	-0.617668	-0.47655	-0.318336	0.212766	0.521778	-0.361284	-0.308883	-0.386497	3.18541	-0.831472	-0.740471	-0.622264	-0.198879	0.378577	-0.177578
TCGA-CU-A72E-01A-12R-A33J-07	TCGA-UCB	-0.0760632	0.343457	-0.0395056	-0.431044	0.13404	0.514599	-0.175278	-0.438524	-0.0762865	-0.406142	-0.0211591	0.0544005	-0.435328	-0.0422001	-0.767387	0.177063	-0.273175	-0.400939	0.468444	-0.368724	-0.388929	-0.387268	-0.96678	-0.459123	-0.27032	0.148203	-0.728315	0.0168766	-0.188796	-0.737423	-0.492368	0.00338549	-0.355937	-0.472048	-0.111462	-0.451037	-0.833377	-0.633861	0.328264	-0.577795	-0.508746	0.866669	-0.745189	3.051	0.272232	-0.925807	-1.71629	-0.824779
TCGA-DK-A1A3-01A-11R-A13Y-07	TCGA-UCB	0.201711	1.44679	1.10791	0.834119	0.894358	-0.422184	-0.207661	0.105336	0.543464	1.2408	1.34952	1.18547	0.148342	0.451932	0.0443412	1.30327	0.876623	1.27684	2.89098	1.78932	-0.214625	0.179561	-0.178538	0.346201	0.434713	1.01323	0.478153	0.0339852	0.608416	0.239327	0.555787	0.767789	0.351761	0.419459	0.724737	0.152199	0.530277	1.05468	0.484488	0.360388	-0.023862	1.56889	-0.332788	1.00728	0.58939	-0.025732	1.73187	1.87437
TCGA-DK-A1A5-01A-11R-A13Y-07	TCGA-UCB	-0.247536	0	-0.411241	-0.341742	-0.0679054	0.682502	-0.110521	0.0607439	-0.062181	-0.349423	-0.284004	-0.206184	0.695012	1.02553	0.0768236	-0.351879	0.0660504	0.640675	-0.737929	1.20877	-0.544658	-0.180842	0.843954	-0.165534	0.0394815	-0.0961858	-0.0512714	0.063505	-0.461379	-0.206615	0.0193081	-0.340793	-0.439168	-0.538886	-0.141908	-0.125711	0.872025	-0.781008	-0.0132651	0.226421	0.39829	0.894209	-0.638868	0.928142	0.0582709	-0.0523112	2.63812	2.06495
TCGA-DK-A1A6-01A-11R-A13Y-07	TCGA-UCB	0.0512553	0.248485	1.15593	0.692004	0.870703	-0.345791	0.137271	0.692192	0.773916	1.29326	1.51993	1.54836	-0.747006	-1.06478	0.0883615	1.00059	0.691848	2.11577	-0.417856	-1.46357	1.48017	2.0194	1.79571	0.550629	0.288197	1.17543	0.970398	1.01958	0.0828189	1.21871	1.4236	0.321706	0.784632	0.223953	1.00939	1.1509	-0.11913	-0.688458	0.868793	1.93246	-0.236397	0.786718	0.32301	-0.212216	-0.131486	1.35627	1.50627	0.834843
TCGA-DK-A1A7-01A-11R-A13Y-07	TCGA-UCB	-0.515543	-1.58967	-0.342643	-0.759259	-1.01726	-1.30334	-0.33823	-0.000678679	-0.721859	-2.20222	-2.36659	-2.39456	-1.37972	-1.18799	-1.60133	-1.27735	-1.14674	-0.470594	3.14367	1.60679	-0.901561	-0.820506	-1.18429	-0.988885	-1.94245	-1.57937	-0.27188	-0.84953	0.390454	-0.148331	0.078044	-0.920656	0.474233	0.514766	-0.322226	-0.270313	-1.36307	2.19215	-0.751035	-0.159101	-0.606268	-1.10709	-0.075697	-1.16099	-1.52784	-0.221771	-2.41366	-1.13488
TCGA-DK-A1AA-01A-11R-A13Y-07	TCGA-UCB	-0.388341	-1.03754	-0.335041	-0.669983	-0.754875	-0.432638	-0.443272	-0.810612	-0.565054	-1.6415	-1.38171	-1.30722	-2.16785	-2.89184	0.229871	-0.878703	-1.02352	-0.709632	-0.945256	-1.69308	-0.959014	-0.753903	-1.6696	-1.04053	-1.24187	-1.38822	-0.93554	-0.642831	-0.952357	-0.747203	-0.557765	0.785901	-0.566878	-0.966882	-1.05224	-0.618368	-1.05469	-1.0422	-0.424275	-0.945801	-0.683324	-0.958467	-0.547404	-1.01317	-0.615655	-0.698593	-1.51081	-0.658475
TCGA-DK-A1AB-01A-11R-A13Y-07	TCGA-UCB	0.219298	1.08993	0.495273	0.170739	0.631155	1.03807	0.0144561	1.12698	0.16527	0.638473	1.15346	1.13851	1.71091	1.76479	1.23367	1.09052	0.487597	0.498193	-0.216317	-1.03212	0.0248495	0.517891	-0.0306969	0.0840368	0.511313	1.05942	0.725799	0.712586	0.642665	0.110232	0.477112	0.990806	0.423642	0.24986	0.93552	0.103005	2.19297	0.865035	1.36191	0.0947863	1.3508	1.24222	0.0302728	0.235224	0.82547	0.984953	3.88794	3.88535
TCGA-DK-A1AC-01A-11R-A13Y-07	TCGA-UCB	0.152014	-0.439557	1.78331	0.554427	1.5416	-0.0674726	0.553413	1.60749	0.177105	1.82252	2.00203	1.63385	0.373168	0.555302	0.655811	0.947185	1.06473	-0.0629463	-0.0371034	-1.68264	2.12993	2.35075	1.68316	0.122249	1.31455	1.11557	1.45167	0.300302	0.725503	1.18112	1.55389	0.950062	0.801596	0.623411	1.32832	0.818022	0.240071	1.01542	0.761206	1.97599	0.151637	0.127897	0.489727	0.386243	0.63182	1.44025	1.91391	0.62574
TCGA-DK-A1AD-01A-11R-A13Y-07	TCGA-UCB	-0.606474	-0.158014	0.228661	-0.095676	-0.34954	-0.676886	-0.294039	-0.64158	-0.177017	-0.516692	-0.559354	-0.479605	0.369523	0.162141	-1.15943	-0.203123	-0.441023	-0.602109	2.39461	1.03014	-0.261659	-0.20537	0.21318	0.766838	-1.0334	-0.845247	0.195412	-0.57647	-0.0791978	-0.184472	0.109167	-0.448356	0.00379128	0.24926	-0.393662	-0.226665	-0.467993	0.607102	-0.222468	0.303753	-0.297727	-0.743015	-0.732543	1.18645	-0.588024	-0.0981099	0.445282	0.112991
TCGA-DK-A1AE-01A-11R-A13Y-07	TCGA-UCB	-0.443975	-1.92124	-0.0131781	-0.430967	-0.835605	-1.00312	-0.188831	-0.702659	-0.751717	-1.74783	-1.32916	-1.31037	0.313755	-0.124005	-1.45395	-0.917542	-1.03577	-1.22668	-0.633973	-0.147478	-0.167263	0.154649	-0.612674	-0.745397	-1.55519	-1.4387	-0.640374	-0.748313	-0.959095	-0.56512	-0.299386	-0.861014	-0.410037	-1.32112	-0.881393	0.295882	-1.42251	-0.985801	-0.733958	-0.471495	-0.463048	-0.9582	-1.01811	-1.56144	-1.11918	-0.559898	-0.929602	-0.710077
TCGA-DK-A1AF-01A-11R-A13Y-07	TCGA-UCB	1.26412	1.28077	2.00439	0.369738	1.22974	1.08561	0.828236	1.71171	1.23427	1.59111	1.6349	1.47202	1.67142	1.95205	0.69291	1.95355	2.2787	1.71837	3.08841	5.61307	1.4244	1.39354	1.34107	1.34494	1.62629	2.24297	1.27543	1.07038	1.11667	1.28997	1.60325	1.41796	1.36863	2.16437	1.87205	1.20498	0.877323	1.77026	1.10022	1.56717	0.578497	1.40922	1.05705	1.71547	1.65112	1.91098	1.3351	1.37994
TCGA-DK-A1AG-01A-11R-A13Y-07	TCGA-UCB	-0.213292	-0.608643	-0.613168	-0.603384	-0.383298	-0.444303	-0.0116736	0.361305	-0.424294	-1.18655	-0.932867	-0.926379	-1.35075	-2.73641	0.012457	-0.645244	-0.718114	-1.04455	-1.20856	-1.6201	-0.529787	-0.237912	-0.133143	-0.858767	-0.684441	-1.18453	0.306472	0.0745213	-0.487007	0.377115	0.442751	-0.417951	-0.139423	-0.222617	-0.479865	-0.120276	-0.00706643	-0.573616	-0.723766	0.383202	-0.281984	-0.79571	0.0300707	-1.41618	-0.266402	0.200782	-1.44113	-0.635132
TCGA-DK-A2HX-01A-12R-A18C-07	TCGA-UCB	-0.322221	-0.0164798	-0.433486	0.0971939	0.551357	0.899512	-0.193806	-0.620301	0.425391	0.988618	0.860568	0.723461	1.65541	1.82018	-0.115697	0.95736	0.699803	0.25762	2.68485	-0.169419	-0.462886	-0.331734	-1.00161	0.344262	1.32777	1.54915	-0.288337	-0.145193	0.101429	-0.252256	-0.024004	0.23963	-0.115192	-0.304192	0.274109	0.0261906	0.226356	0.355355	-0.0535636	-0.409592	-0.175957	-0.215275	-0.858969	0.355001	1.04206	-0.0469736	-2.34539	-0.799171
TCGA-DK-A2I1-01A-11R-A180-07	TCGA-UCB	0.600897	1.15495	1.24139	0.289634	1.66923	0.446433	0.290544	1.26553	0.66948	1.73002	1.73232	1.34115	1.22439	1.71154	0.766387	1.64773	0.549646	2.47676	2.84129	4.21739	1.56955	1.34937	0.707632	0.632387	1.73522	1.58207	0.962217	0.530036	0.841502	1.03456	0.736933	0.718652	0.874917	1.29113	1.44507	0.676246	0.734726	2.90561	0.746892	0.0707234	-0.216908	-0.198611	0.459429	0.959217	0.851475	0.771695	1.79344	1.025
TCGA-DK-A2I2-01A-11R-A180-07	TCGA-UCB	1.24276	0.527943	0.0638269	0.372883	2.99675	3.51115	0.949998	3.66814	1.72067	2.2951	2.29147	2.08142	1.16617	1.29025	-0.441923	2.50806	1.0267	1.39166	2.2004	4.59453	2.30982	2.27233	0.669762	0.947365	2.66231	0.92521	1.16948	2.10361	0.353332	0.761473	0.60486	1.54825	0.308864	1.45514	1.88726	0.518036	1.34055	-0.424429	2.08945	0.229792	0.260674	0.934713	1.00812	2.74408	2.59302	1.9842	1.54276	0.717822
TCGA-DK-A2I4-01A-11R-A21D-07	TCGA-UCB	1.56734	1.72088	4.17383	1.6587	3.00231	3.05571	1.93986	2.75357	2.13321	4.34122	4.31649	4.00751	1.95553	2.21885	2.50504	3.21247	3.35884	5.11843	3.76636	3.54044	2.42797	3.41311	3.95298	2.57174	2.91528	4.756	3.12406	1.4435	2.3316	2.78754	3.01548	2.86043	2.41379	2.88944	3.58346	2.93292	2.84577	2.3647	2.81552	3.30171	1.97437	2.36415	1.95773	2.3865	3.19971	2.9006	4.26421	3.62231
TCGA-DK-A2I6-01A-12R-A18C-07	TCGA-UCB	-0.665511	-1.193	-0.381824	-0.4706	-0.636397	-0.664616	-0.588365	-0.734523	-0.394466	-0.607973	-0.73085	-0.838978	-1.44081	-1.40665	-1.21069	-0.860947	-0.617188	-0.66207	-0.56534	2.30038	-0.99039	-0.678027	-1.37199	0.623635	-0.809456	-1.08297	-0.975667	-0.574486	-0.88106	-1.00187	-0.92991	-1.28377	-0.861612	-1.45827	-1.31739	-0.674717	-1.06556	-0.991194	-0.64772	-0.453485	-0.255212	-0.925044	-1.33839	-1.29272	-1.14968	-1.10772	1.87136	1.21464
TCGA-DK-A3IK-01A-32R-A21D-07	TCGA-UCB	-0.421938	-0.529375	-0.307049	-0.581724	-0.795472	-0.960275	-0.122954	-0.437191	-0.730801	-1.8538	-2.08058	-1.87782	-0.14659	0	-0.316487	-1.1902	-0.67433	-0.0275218	1.25126	-0.0833385	-0.751442	-0.68051	-0.321398	0.056555	-1.40289	-1.52562	-0.587795	-0.896211	0.343335	-0.865241	-0.334321	-0.802803	-0.0990227	-0.120734	-0.805813	-0.632428	-0.87331	1.89497	-0.694261	-0.468689	-0.323855	-0.863583	-0.45832	-0.548821	-1.36437	-0.628318	-0.412266	-0.456672
TCGA-DK-A3IL-01A-11R-A20F-07	TCGA-UCB	-0.775972	-1.15661	-0.377131	-0.979683	-1.63649	-1.3387	-0.450375	-0.70643	-0.665462	-2.54588	-2.72365	-2.73023	-0.275921	0.176988	-1.39287	-1.25682	-1.07372	-1.21993	2.98169	1.66393	-1.02923	-1.11563	-0.929202	-0.928069	-2.17892	-1.74044	-0.945155	-1.12451	0.52198	-0.950004	-0.300717	-1.57619	0.174686	0.189208	-0.525152	-0.949411	-2.06072	1.87715	-0.815545	-0.842286	-0.459428	-0.946033	1.05039	-1.55144	-1.53543	-0.922205	-1.91501	-0.939819
TCGA-DK-A3IM-01A-11R-A20F-07	TCGA-UCB	-1.21848	0.0101523	-0.728343	-1.07205	-1.54892	-0.864292	-0.728238	-0.0431972	-0.895552	-1.90445	-1.76455	-1.59281	-0.851103	-1.17792	-1.72196	-1.11647	-0.652621	-0.442707	-1.24621	-1.50384	-0.403722	-0.515404	-2.43585	-1.18522	-1.70529	-1.72562	-1.24342	-0.720802	-1.104	-1.48385	-1.18326	-1.52784	-0.858588	-1.47496	-1.61529	-0.991138	-2.03988	-0.997268	2.64686	-0.711219	-0.615914	-0.928505	-1.87886	0.650756	-0.721796	-1.21967	-1.62196	-0.18453
TCGA-DK-A3IN-01A-11R-A20F-07	TCGA-UCB	0.775473	0.946335	1.415	1.30216	1.56348	0.958238	0.736647	1.16326	0.809683	2.42697	2.61512	2.58455	0.530525	0.787424	0.835925	2.04289	1.487	2.66309	1.62068	0.914595	1.3361	1.19416	0.320993	1.61837	2.4149	2.83165	0.959505	1.16425	0.878026	0.479086	0.607849	1.36044	0.146695	0.569984	1.48692	0.695796	0.989248	1.06069	1.1036	0.814712	0.1939	0.393547	0.34495	2.5609	2.14778	0.344381	1.00869	-0.266201
TCGA-DK-A3IQ-01A-31R-A32Y-07	TCGA-UCB	-0.220204	-1.85512	-0.643464	-0.194349	0.0070188	0.547772	-0.288388	-0.712052	-0.221856	0.344795	0.281313	0.40077	2.23786	2.51859	-0.535088	0.607672	1.08808	-1.16942	-1.05965	2.72984	-0.791312	-0.735034	-2.24779	0.81491	1.05854	1.31257	-1.36553	-0.274185	-0.119247	-1.10887	-1.25149	-0.248732	-0.652369	-1.35262	-0.169376	-0.891138	-0.569731	-0.567313	-0.00164151	-0.804399	-0.570934	-0.201924	-1.07926	-0.031988	0.94937	1.77235	-3.22024	-1.21034
TCGA-DK-A3IS-01A-21R-A21D-07	TCGA-UCB	-0.387529	-1.76199	-0.754624	-0.936858	-1.27393	-1.37126	-0.468834	-1.00743	-0.565276	-1.40162	-1.51313	-1.63104	-2.11089	-3.16582	0.875632	-1.23689	-1.56714	-1.20262	-0.924516	-1.29908	-1.09739	-0.685476	-0.967648	-1.30929	-2.22783	-1.77587	-0.56304	-0.895848	-1.04157	-0.510538	-0.539155	-1.27478	-0.663312	-0.814756	-1.46124	-0.350317	1.14787	-1.00769	-0.831972	0.124573	0.115008	-0.463038	-1.16557	-1.34067	-1.3113	-0.91292	-0.134167	0.150922
TCGA-DK-A3IT-01A-31R-A20F-07	TCGA-UCB	0.0693244	0.32586	0.215392	0.515124	0.37973	0.534242	0.1304	-0.35097	0.494764	0.273833	0.350114	0.443057	0.515286	0.77396	-0.146328	0.407683	0.34915	-0.773412	3.50304	3.29218	-0.50818	-0.531582	0.708748	0.155128	-0.0995381	0.939774	0.417583	0.311993	0.635857	0	0.564916	-0.04616	0.739522	0.922491	0.890723	-0.328837	-0.36269	2.93409	0.0769273	-0.0650831	-0.0480262	-0.444612	0.884003	0.30619	0.507325	0.084266	-0.450635	-0.357152
TCGA-DK-A3IU-01A-11R-A20F-07	TCGA-UCB	1.68919	0.91972	3.36088	0.988527	2.3723	1.84627	2.11378	2.75188	1.30679	3.0744	3.09972	2.75514	1.82419	1.98503	3.01138	2.09373	1.27244	0.862242	6.00688	5.00317	2.43554	3.14201	4.21104	2.31462	2.52867	2.34707	3.28622	0.591695	3.35661	3.10516	3.39824	2.3752	3.32829	3.80383	3.36709	2.75624	2.78743	5.38094	1.91714	3.48273	1.60096	1.39137	2.98542	3.16738	2.59661	2.87508	4.78595	3.06202
TCGA-DK-A3IV-01A-22R-A21D-07	TCGA-UCB	0.585414	-0.355453	1.70514	-0.210635	0.272767	0.465022	1.39632	0.589503	-0.0911544	0.299754	0.420896	0.530773	-0.666114	-0.992493	2.09976	0.197331	-0.803129	-0.544255	3.84625	1.63523	-0.132621	0.405297	1.5243	0.459004	-0.128978	-0.327359	2.18592	0.374603	1.54623	1.85744	2.18061	0.981801	1.82958	1.81888	1.34873	1.76849	1.78166	2.50747	0.384803	1.11371	2.08436	2.39722	1.49526	0.367063	0.347363	1.05031	2.66662	2.79785
TCGA-DK-A3WW-01A-22R-A23N-07	TCGA-UCB	0.659572	1.34723	0.491328	0.473743	2.07582	2.35308	1.83023	2.16518	1.39822	2.72476	2.44521	1.92543	1.28752	1.6245	0.594731	1.40667	1.61997	3.13587	-0.40516	-1.27231	2.87263	2.92536	3.59021	0.499512	2.65024	1.74378	2.5022	1.15428	1.03337	2.94486	2.66781	0.738735	1.71454	2.69002	1.90692	2.85096	2.11218	0.213784	1.47822	2.9082	0.87826	1.739	1.32127	0.818651	0.62576	2.14654	5.50976	6.83705
TCGA-DK-A3WX-01A-22R-A22U-07	TCGA-UCB	1.01092	0.485122	0.65429	0.994364	0.98521	1.71494	1.60676	3.06585	0.305188	0.499542	0.647651	0.594366	0.900181	1.15187	1.90302	0.803735	0.570573	-0.598058	-0.492893	1.26814	1.25447	1.57883	0.82547	1.22355	1.23494	-0.0429097	1.48452	1.44343	0.260848	1.53324	1.46781	0.341132	0.606532	0.608103	1.87955	1.86642	-0.432198	0.433258	-0.0141548	1.21494	1.15125	0.973615	0.927496	0.521978	0.205769	0.868855	2.94382	3.28596
TCGA-DK-A3WY-01A-11R-A22U-07	TCGA-UCB	2.78718	1.05254	3.51283	0.82677	2.21105	3.38157	3.71942	4.63687	2.22438	2.02416	1.67854	1.71092	1.26386	2.02109	0.927981	1.60975	1.60092	0.509859	7.60185	5.93012	1.88886	1.58027	1.96031	1.02007	1.65993	2.14398	3.55837	1.34146	5.51207	4.03631	4.15056	2.71588	4.88307	6.00952	5.14303	2.70162	3.25106	8.04337	2.26046	1.96016	3.41883	0.554056	5.2649	1.2422	2.07101	2.49926	2.55552	2.48687
TCGA-DK-A3X1-01A-12R-A22U-07	TCGA-UCB	-0.673878	-0.176081	-0.623967	-0.485509	-0.659274	-1.32371	-0.334155	-0.389874	-0.313466	-0.993845	-1.52535	-1.27117	-1.04062	-0.932191	-0.661157	-0.870574	-0.238182	1.0972	-0.273364	0.986043	-0.154609	-0.666351	-0.219026	-1.05129	-1.02196	-1.19109	-0.571341	-0.927792	-0.573431	-0.673426	-0.276832	-0.704451	-0.670274	-0.676321	-0.90995	-0.476195	0.440294	-0.431283	-0.375375	-0.359946	-0.431181	1.95461	0.0309238	-1.23164	-1.1541	-0.306669	-0.541934	-0.377198
TCGA-DK-A3X2-01A-11R-A22U-07	TCGA-UCB	-1.3507	-1.56007	-0.597961	-0.744035	-1.51348	-1.52979	-0.767433	-0.62565	-0.75394	-1.59366	-1.26893	-1.1195	-2.24242	-2.04138	-1.32863	-1.02735	-0.34646	-0.443898	-1.27369	-1.75026	-0.362573	-0.451865	-2.97521	-0.813525	-0.863396	-0.264048	-1.80579	-0.372325	-0.938893	-1.71633	-1.35136	-0.859882	-0.89895	-1.64372	-1.34654	0.616025	-3.3334	-0.883794	-0.308938	-0.779616	-0.0979838	-0.969674	-0.723285	-1.11712	-1.3185	-1.00382	-2.84272	-1.22137
TCGA-DK-A6AV-01A-12R-A30C-07	TCGA-UCB	0.0688614	-0.666638	-0.0141192	-0.244119	-0.0555246	-0.741842	-0.0145676	-0.475657	-0.0964598	-0.17234	-0.407604	-0.457758	-1.07082	-1.19222	-0.632291	-0.612069	-0.90835	0.732495	3.38292	1.49337	-0.545846	-0.133806	-0.601293	0.414632	-1.09799	-1.05967	0.548684	-0.526136	0.376327	0.211301	0.734456	-0.320441	0.403339	0.705745	-0.0257284	0.0447082	-0.761637	1.59001	-0.16101	0.127862	-0.220377	-0.585081	0.370957	0.612944	-0.854943	-0.345477	-0.364668	0.684402
TCGA-DK-A6AW-01A-11R-A30C-07	TCGA-UCB	0.294465	-2.16477	-0.208724	0.0181064	-1.20144	-1.28704	-0.404683	-0.372304	-0.161533	-1.06927	-1.31033	-1.44329	-2.28521	-2.43646	-1.29536	-0.889846	-0.49587	-0.838358	-1.18944	-1.74306	0.156154	-0.155519	-0.355634	-1.30376	-0.972712	-1.5146	-0.7953	-0.643804	-0.813461	-0.782079	-0.328548	-0.970954	-0.739575	-1.39647	-1.10097	-0.232031	-2.24371	-0.518722	-0.872757	-0.374755	-0.83629	-1.13773	-1.42137	-1.4636	-1.18319	-0.664949	-2.71177	-1.14442
TCGA-DK-A6B0-01A-11R-A31N-07	TCGA-UCB	-0.120963	-0.837017	-0.721879	-0.934546	-0.529014	-0.0308866	-0.517591	-0.654895	-0.805886	-1.44792	-1.48432	-1.48146	-2.49686	-3.53104	-1.79063	-0.94982	-1.03372	0.0665536	-1.14138	-1.77908	-0.317452	-0.684726	-2.46364	-1.07808	-0.65408	-1.22018	-1.53068	-0.399462	-1.0108	-1.45628	-1.06717	-0.330787	-0.830579	-0.795681	-1.37728	-0.899858	-0.510618	-1.05621	-0.967732	-0.846893	-0.742306	-1.14084	-0.278172	-1.26477	-0.627328	-1.32948	-2.7234	-1.14138
TCGA-DK-A6B1-01A-12R-A30C-07	TCGA-UCB	0.0377325	-1.07931	-0.628065	-0.358653	-1.25953	-1.30989	-0.591374	-0.456509	-0.893183	-1.97924	-2.38015	-2.36561	-0.477464	-1.70726	0.737706	-1.10567	-0.593866	0.485107	0.0122656	-1.42691	-0.444393	-0.583221	-1.97277	-0.630697	-1.30871	-0.967851	-0.846558	-0.997816	-0.99297	-0.65541	-0.797816	-0.558527	-0.500215	-0.89832	-1.42003	-1.11325	0.564033	-1.02811	-0.751783	-0.650734	0.256844	-1.01973	-1.51204	-0.773587	-1.21001	-0.909691	-2.20026	-1.19238
TCGA-DK-A6B2-01A-11R-A30C-07	TCGA-UCB	0.907623	1.66141	1.00064	0.696535	1.20414	1.09418	0.485167	0.604741	1.48699	1.85636	1.91905	1.7279	0.398602	0.707758	0.526636	1.61481	0.713242	0.222558	2.57319	0	0.65999	0.435861	2.40798	1.75837	0.895764	1.61633	1.5277	0.897864	0.99555	1.04514	1.27939	1.27424	1.40814	1.87648	1.6048	0.381009	0.810509	1.75867	0.929794	0.813673	0.58259	0.655968	0.93405	1.23948	1.17798	1.17208	2.31778	1.86741
TCGA-DK-A6B5-01A-11R-A31N-07	TCGA-UCB	-0.00730515	-0.153181	-0.529892	0.201347	0.596405	0.966349	0.0573788	0.0252131	0.652774	0.789802	0.67861	0.801292	0.977416	2.16327	0.3495	0.255744	0.248252	1.75486	-0.996824	-1.6799	0.340796	0.404155	0.756105	-0.468765	0.42464	0.126158	0.644326	0.230457	0.210752	0.194998	0.437684	0.329123	-0.1597	0.27333	0.354473	0.197433	0.834871	-0.413028	0.668082	0	0.596356	1.57972	0.327805	-0.673447	0.741456	-0.324665	0.978822	0.36619
TCGA-DK-A6B6-01A-11R-A30C-07	TCGA-UCB	-0.0922747	0.134981	0.124899	-0.36778	-0.325281	-0.422087	0.948448	-0.12406	-0.905467	0.329245	-0.0221793	0.11764	-1.28237	-1.91178	0.340928	0.00457512	-1.13713	0.453825	0.412882	-1.77908	-0.00142627	0.625027	1.69877	-0.331162	-0.171221	-0.343254	1.4821	-0.663961	0.0893342	1.31628	1.46413	-0.317948	0.53201	0.782442	0.449082	1.66316	1.90761	1.93839	-0.169799	0.0479427	1.71454	-0.702174	0.225176	-1.01367	-0.377252	0.963055	0.439449	0.769763
TCGA-DK-AA6L-01A-11R-A39I-07	TCGA-UCB	0.813655	0.525394	0.676084	0.517617	1.64572	2.45689	0.652803	0.387457	0.981515	0.971341	0.936888	1.06109	1.35412	1.09642	2.48002	0.672605	0.0699381	0.340266	0.746096	0.168715	0.454828	0.518094	-0.182067	0.0288012	1.4782	0.749593	0.565864	1.55057	0.167523	0.666982	0.406265	1.35615	0.178453	0.526066	0.809181	0.610361	0.800533	-0.702845	0.446264	0.0737608	1.15116	0.211274	0.577173	-0.0968529	1.49838	0.196909	0.979253	-0.105878
TCGA-DK-AA6M-01A-11R-A39I-07	TCGA-UCB	2.23382	0.927374	1.94722	0.8679	2.83945	1.97056	1.53333	1.1158	1.51455	3.35519	3.47749	3.30144	1.26242	0.427878	1.10693	1.84124	1.23038	1.39022	0.213742	1.97646	1.2924	1.27143	1.98318	0.972525	3.20126	2.30276	1.80939	1.85554	1.28942	1.16792	1.12792	1.82645	1.05794	1.08979	1.5467	2.15329	1.80749	0.15751	1.69254	-0.022806	0.655627	0.389285	1.44222	1.28083	2.70414	1.82614	2.10112	1.77528
TCGA-DK-AA6P-01A-11R-A39I-07	TCGA-UCB	-0.728838	-0.699099	-0.416106	-0.949319	-1.68696	-0.515638	-0.712568	-1.00413	-1.11987	-1.90784	-1.954	-1.61256	-0.849619	0.775137	-1.22991	-0.987892	-1.29701	-1.09279	-0.921383	-1.31654	-0.928309	-1.07378	-2.58128	-1.20153	-1.99791	-1.11634	-1.04696	-0.557073	-0.806346	-1.42724	-1.00924	-0.980763	-0.723995	-1.72257	-1.49089	-1.09705	-2.45713	-0.796969	-0.897128	-0.895674	-0.520471	-0.585439	-1.04414	-1.1648	-1.32056	-1.256	-2.77338	-1.14605
TCGA-DK-AA6Q-01A-11R-A39I-07	TCGA-UCB	0.982112	0.720035	-0.00287837	0.845107	0.932507	0.262923	1.10566	-0.275098	0.721738	1.47252	1.48883	1.33206	2.05907	2.76795	0.753129	0.172677	-0.0242339	-1.03238	-0.293843	-1.24195	1.08367	1.68352	2.85305	-0.110539	0.172621	-0.834177	2.20385	0.278284	0.623015	1.84984	1.81703	0.63852	0.952708	1.13742	0.762002	1.90102	0.677082	-0.491466	0.530274	2.63409	0.0644273	0.110006	0.750327	0.556493	0.370793	1.03451	1.93408	1.70781
TCGA-DK-AA6R-01A-11R-A42T-07	TCGA-UCB	-0.46433	0.179557	-0.652491	-0.749269	-0.67672	0.389485	-0.16723	-0.233381	-0.490171	-1.28556	-1.58102	-1.00116	0.498484	-0.237343	-0.932115	-0.651906	-0.895887	1.20886	-1.11653	3.82714	1.00666	0.572312	0.514967	-0.402134	-1.0271	-1.0748	0.15182	-0.342186	-0.531437	-0.166188	-0.00711629	-0.780812	-0.50469	-0.189514	-0.646585	0.485405	-1.71493	-0.5837	0.160042	0.286106	0.0797352	-0.684959	-0.536162	-1.19988	-0.22865	0.460876	2.94318	4.02921
TCGA-DK-AA6S-01A-21R-A39I-07	TCGA-UCB	0.425528	0.426639	0.379611	-0.148896	1.17319	0.813188	0.748623	1.07879	0.788221	1.00132	0.709304	0.776807	1.79791	2.07878	0.662267	0.478165	0.284568	0.62426	1.42465	1.07327	0.614022	1.39483	1.44319	0.205053	0.600566	0.70439	1.69283	0.445303	0.479403	1.31615	1.29891	0.456556	0.691289	0.451703	0.834285	1.39754	1.00234	-0.207803	0.681632	0.512022	0.590307	4.15308	0.177683	-0.434833	0.278985	0.90302	2.94657	3.56772
TCGA-DK-AA6T-01A-11R-A39I-07	TCGA-UCB	0.839005	0.695362	-0.23432	0.138816	1.31813	1.62182	3.7082	4.8343	0.207072	1.48413	1.13904	1.11954	-0.785629	-0.739142	-0.507519	-0.0952527	-0.981553	0.43086	2.57521	1.77931	3.81751	1.81874	1.31071	-0.304917	0.428983	0.33903	1.62973	-0.509859	5.03292	1.19512	1.20478	0.473728	5.31631	6.57601	5.27495	0.796221	2.08394	7.82688	2.10296	1.5572	3.3665	-0.776264	5.25927	0.0419994	-0.136059	1.7663	-1.12704	-0.535551
TCGA-DK-AA6U-01A-11R-A39I-07	TCGA-UCB	-0.479411	-0.967889	-0.601516	0.0499625	-1.29644	-0.847021	-0.337697	-0.840995	-0.853896	-2.09078	-2.39218	-2.32988	-1.29963	-2.25635	-0.791729	-1.13693	-1.37494	-0.861398	-0.566737	0.0368583	-0.827756	-0.792043	-0.726173	-0.694194	-1.77084	-1.47606	-0.695781	-0.90013	0.527402	-1.03338	-0.814311	-1.22767	-0.665144	-1.20725	-1.38709	-0.0745079	-1.54386	-0.476929	-0.706491	-0.466286	-0.303645	-0.538142	0.78899	0.91657	-1.49328	-0.819587	-0.826967	0.178827
TCGA-DK-AA6W-01A-12R-A39I-07	TCGA-UCB	0.682054	0.523519	0.176928	0.188854	0.999327	-0.0289309	0.873203	0.264994	0.590215	0.706198	0.91219	1.03644	-1.08622	-2.13945	-0.370353	1.15845	0.158974	0.909236	-0.117059	-1.66589	0.335168	0.420178	-1.50716	0.267642	1.11734	0.759265	0.5686	0.966247	0.830763	-0.28166	-0.235149	1.23946	0.256091	0.156888	0.59849	-0.127725	0.101211	0.26733	0.426335	-0.181041	0.073622	-0.227382	0.478951	0.818247	1.38021	-0.0608098	0.787468	-0.117665
TCGA-DK-AA6X-01A-12R-A42T-07	TCGA-UCB	0.345365	0.666323	1.02959	0.720663	1.30214	1.08985	0.93549	0.689457	0.690207	0.126632	0.0337665	0.184655	-0.0624672	0.886396	0.933023	0.659974	-0.26117	-0.00574789	2.3304	2.41971	-0.21367	-0.182948	-0.325953	0.48003	-0.246422	0.239307	1.07608	0.354602	0.600443	0.878254	0.581948	0.594675	1.05143	1.2449	1.03234	-0.012367	2.24523	0.902625	0.757259	0.268463	1.30431	2.27944	0.497405	2.0668	0.847176	-0.21554	0.205578	-0.048068
TCGA-DK-AA71-01A-31R-A39I-07	TCGA-UCB	-0.496916	-0.402345	-0.189225	-0.504375	-0.711586	-0.875943	-0.489106	-0.452765	-0.749926	-0.264106	-0.265447	-0.470404	-1.37823	-0.267054	0.803889	-0.883494	-0.173745	-1.12632	-0.393777	1.85245	-0.847653	-0.630603	-0.987171	-1.24327	-0.884795	-0.462621	-0.669644	-0.540823	-0.804304	-0.18923	-0.361947	-0.878357	-0.683957	-1.16167	-0.97101	0.234269	-0.658759	-0.585802	-0.579513	0.19998	-0.509265	-0.0617261	-0.901585	-1.11146	-1.09812	-0.528909	-0.632284	-0.165039
TCGA-DK-AA74-01A-11R-A39I-07	TCGA-UCB	2.97281	2.1409	2.36845	1.81705	4.13226	2.79689	1.89638	2.6428	2.78639	4.61284	4.23008	3.79852	2.86868	2.36401	3.56725	2.79264	2.29535	2.93959	5.34223	1.59064	1.78083	2.21426	5.14705	0.937281	3.89927	3.38375	2.56601	3.11773	1.51826	3.33954	2.1849	2.33079	2.22973	2.55199	2.27294	2.72799	2.09552	0.764794	1.66721	1.8085	0.8654	0.809729	2.14204	2.6068	2.85712	2.37245	4.86681	5.02703
TCGA-DK-AA75-01A-11R-A39I-07	TCGA-UCB	-0.596257	-1.46387	-0.688027	-1.05982	-2.11393	-2.06306	-0.875388	-1.01977	-1.14169	-3.30983	-3.44589	-3.68918	-2.48199	-3.259	-1.37809	-1.61395	-1.33249	-1.0217	-0.79311	-1.27775	-1.21115	-1.20454	-0.779176	-1.29331	-2.43307	-1.91915	-1.43718	-1.31304	-1.14687	-1.42306	-1.19446	-1.55801	-0.625395	-1.10475	-1.88065	-0.920467	-2.81103	-0.922505	-1.1703	-0.513859	-0.803512	-0.582878	0.945446	0.0785824	-1.93402	-1.45085	-2.10001	-0.545919
TCGA-DK-AA76-01A-11R-A39I-07	TCGA-UCB	-1.00246	-1.40743	-0.532756	-1.05773	-2.23099	-1.86715	-0.876618	-1.31262	-1.35305	-3.69546	-3.69327	-3.55954	-1.78568	-2.66104	-1.89692	-1.36979	-1.58322	-0.665219	-1.09685	-1.77908	-1.23492	-1.26457	-3.1791	-1.15705	-2.70016	-1.68205	-1.69932	-1.27958	-0.525627	-1.62566	-1.46482	-1.63483	-1.08951	-2.17324	-2.33091	-1.32967	-3.06539	-1.06572	-0.968356	-1.03586	-0.8783	-0.45272	-2.27656	-1.26588	-2.03984	-1.6129	-2.95387	-1.0664
TCGA-DK-AA77-01A-11R-A39I-07	TCGA-UCB	-0.177477	-1.0228	-0.408914	-0.376387	-0.192289	-0.207643	-0.00990068	-0.360819	0.0627709	-0.255846	0.0965999	-0.0532437	-0.633341	-0.880136	0.75656	-0.169459	-0.413873	-0.799418	-0.662657	-1.74396	0.0261227	0.289886	0.477419	-0.43131	-0.749345	-0.277665	0.451403	-0.238641	-0.313871	0.4576	0.391779	0.0728612	0.106997	-0.162269	-0.0294259	0.266091	2.29324	-0.384288	-0.032981	1.21743	1.03127	-0.0518235	-0.463447	-0.787563	-0.402968	0.131148	2.84994	2.64906
TCGA-E5-A2PC-01A-11R-A206-07	TCGA-UCB	-0.162354	-1.509	-0.455614	-0.24884	-0.4801	-0.132425	0.0415209	-0.56715	0.106248	-0.288473	-0.418499	-0.466556	0.0220714	0.563468	-0.482767	-0.65138	-1.0199	-0.963347	-0.935266	0.1132	-0.178691	0.279815	0.63498	-0.828409	-0.929511	-0.93319	0.0891454	-0.297708	-0.685984	0.125409	0.289857	-0.465706	-0.442067	-0.0579901	-0.544321	0.434896	0.927503	-0.975025	0.0154497	0.391073	0.3739	-0.675664	-0.393295	-1.79168	-0.456103	-0.37674	2.00387	2.24518
TCGA-E5-A4TZ-01A-11R-A31N-07	TCGA-UCB	-0.633267	-0.39424	0.306407	-0.564236	-1.2194	-1.33105	-0.238363	-0.262967	-0.622808	-0.71308	-0.576709	-0.337386	-1.99706	-3.3339	-0.884074	-0.297216	-0.542201	-1.22153	-0.460138	-1.27411	0.197798	-0.529872	-1.97163	-0.466411	-1.0093	-0.737062	-0.967023	-0.58887	0.808032	-1.31086	-0.989629	-0.747272	-0.597978	-0.679544	-0.658587	-0.993752	-1.70347	-0.038924	0.220414	-0.594794	-0.544024	0.158621	-0.799876	0.419204	-0.804584	-1.24007	-1.52676	-1.00624
TCGA-E5-A4U1-01A-11R-A31N-07	TCGA-UCB	-0.286394	0.179649	-0.696933	-0.241159	-1.77704	-1.92203	-0.481842	-1.34565	-0.92851	-3.54431	-3.90399	-4.12883	-2.05441	-0.77257	-0.675503	-1.53116	-1.43673	-1.22091	-1.22824	-1.56312	-1.28202	-1.1371	-1.45289	-1.51363	-1.7954	-1.97452	-1.06317	-0.768908	-1.11325	-0.745951	-0.983867	-1.66809	-0.987698	-2.22765	-2.4494	-0.965547	-4.30759	-0.918619	-0.629318	-0.58203	-0.481473	0.413727	-0.279681	-0.863481	-2.00609	-1.42414	-2.77196	-0.899354
TCGA-E7-A3X6-01A-12R-A22U-07	TCGA-UCB	0.676054	-0.332988	0.691467	0.28235	0.745853	0.811209	0.64876	-0.0893198	0.189757	0.821834	0.922558	0.903432	0.0784294	-0.450487	2.77811	0.295632	-0.603902	0.591207	-0.0785446	1.2009	0.642415	1.25926	1.91332	-0.0275493	0.51628	0.236243	1.46675	-0.0822162	0.10628	1.34943	1.46568	0.801863	0.3918	0.836581	0.665327	1.60192	1.34103	0.327677	0.186918	1.28602	0.683947	1.7787	0.53007	-0.0553188	0.481036	0.850825	3.91286	3.80836
TCGA-E7-A3Y1-01A-11R-A22U-07	TCGA-UCB	0.112397	-1.95183	-0.270979	-0.848774	-1.23348	-1.78497	-0.256771	-1.34991	-0.439816	-1.74644	-1.98863	-1.89541	-2.0151	-1.78436	-1.64681	-1.0824	-0.999217	-1.18194	2.14849	1.79731	-0.365281	-0.614279	-0.548267	-1.19138	-1.36533	-1.72632	-0.427052	-0.811072	-0.767299	-0.442883	-0.164764	0.0683643	-0.325037	-0.364944	-0.945676	-0.514449	-1.12717	-0.145986	-0.895371	-0.370475	-0.460447	-1.02441	-0.904939	-0.916678	-1.14269	-0.760975	-3.13879	-1.19923
TCGA-E7-A4IJ-01A-31R-A26T-07	TCGA-UCB	0.161134	-0.147842	-0.159314	-0.330646	-0.953407	-0.68236	0.484043	-0.215468	-0.571648	-0.318572	-0.369937	-0.512144	0.76194	-2.29621	2.0482	-0.626891	-0.977333	-0.117019	-0.858032	-1.36014	0.803354	0.88295	2.0602	-0.533888	-0.632898	-1.44908	1.00272	-0.523523	-0.0312523	0.721275	1.13574	-0.523966	0.483932	0.612693	-0.224598	0.904237	0.675555	0.04923	-0.439638	1.06796	0.0375091	-0.284735	1.18553	-0.119815	-0.742518	0.926594	0.507971	0.372759
TCGA-E7-A4XJ-01A-11R-A26T-07	TCGA-UCB	-0.552321	0.00635913	-0.721212	-0.446713	-1.50464	-1.5805	-0.79042	-0.846304	-0.828036	-2.63394	-3.41444	-3.53924	-1.77983	-1.93234	-1.5131	-1.47556	-1.08654	-0.766388	-1.07578	-1.77908	-0.94634	-1.04213	-2.2577	-0.985881	-2.7096	-1.94415	-1.20888	-1.11803	-1.22276	-1.42696	-1.14933	-1.09424	-0.956074	-1.58736	-1.87022	-1.05371	-3.12096	-0.841342	-1.11931	-0.807659	-0.784559	-1.15927	-1.47891	-1.48543	-1.70975	-1.35613	-2.85663	-0.918864
TCGA-E7-A519-01A-11R-A26T-07	TCGA-UCB	0.755729	1.39814	-0.611704	-0.419409	1.05328	-0.300842	0.551989	0.958281	0.758992	0.250567	-0.209078	-1.09358	0.141896	-0.588723	0	-0.728229	-1.02061	0.100696	2.50268	0.191565	1.25102	-0.312735	0.436974	-0.79924	0.513575	-1.07927	1.18703	0.494602	0.74702	2.14475	1.2488	1.29864	0.513843	1.90554	-0.804161	1.8259	1.06971	0.635286	-0.332043	-0.67185	-0.13163	-1.1479	1.36069	-1.19027	0.320551	0.964446	-2.85927	-1.1478
TCGA-E7-A541-01A-11R-A26T-07	TCGA-UCB	0.868601	-0.20596	0.815524	0.381251	1.07014	0.324625	1.23714	0.580741	0.614308	1.70102	1.66449	1.70663	-0.111337	-0.413251	0.447163	0.277713	-0.280519	0.322804	0.903331	0.0681571	1.20074	1.64482	2.40717	0.48416	0.497179	0.395639	1.88715	0.70202	0.871376	1.58186	1.99034	0.571342	1.14654	1.32022	1.01085	1.27189	1.19279	1.19204	0.511447	2.44369	0.904222	0.496764	1.23869	0.440407	0.764157	1.98295	2.21886	1.7452
TCGA-E7-A5KE-01A-11R-A28M-07	TCGA-UCB	-0.90964	-0.211114	-0.742005	0.0526229	-2.42171	-2.07162	-0.850774	-1.16741	-0.962766	-3.87693	-4.24754	-4.30198	-1.94883	-3.74111	0.915665	-1.51333	-1.53897	-1.21475	-1.08741	-1.77908	-1.23327	-1.23207	-1.72538	-0.236313	-2.58569	-1.83457	-1.55835	-0.554977	-1.41908	-1.47999	-1.45462	-1.35363	0.0444897	-1.75838	-2.24418	-1.39265	-4.08362	-1.06054	-0.911214	-0.994661	-0.801903	-1.26114	-1.14674	-1.60316	-1.95058	-1.80426	-1.18345	-1.02475
TCGA-E7-A5KF-01A-11R-A28M-07	TCGA-UCB	-1.07953	-1.0101	-0.732102	-1.44917	-2.46084	-1.81992	-0.900475	-0.942883	-1.37454	-3.88755	-3.96399	-4.011	-2.67509	-4.2768	0.519072	-1.37742	-1.72268	-1.15121	-1.20417	-1.77908	-0.88231	-1.15573	-2.96991	-1.26835	-2.9619	-1.97705	-1.46076	0.00483558	-1.41721	-1.52669	-1.36715	-0.957353	-0.97365	-2.10008	-2.16505	-1.30716	-0.345421	-1.03641	-0.88286	-0.989553	0.0823584	-1.10164	-1.88387	-0.99924	-2.05166	-1.60216	-1.55228	-1.09876
TCGA-E7-A677-01A-11R-A30C-07	TCGA-UCB	-0.0952053	-0.504383	-0.568691	-0.625776	-0.748644	-0.240613	-0.236668	-0.220026	-0.502452	-1.33742	-1.34898	-1.3436	-0.535353	-0.920678	-0.818028	-0.511325	0.0344063	0.238719	-0.217798	0.190835	-0.0391127	-0.089242	-0.171701	-0.399862	-0.555505	-1.41835	-0.403909	-0.393366	-0.553046	2.20161	-0.363498	-0.207452	-0.404119	-0.842185	-0.806448	-0.37118	0.518653	-0.752648	-0.742315	-0.0795268	-0.023345	-0.87524	-0.637392	0.690082	-0.496634	0.572075	1.70019	1.2337
TCGA-E7-A678-01A-11R-A30C-07	TCGA-UCB	-0.286598	-0.488966	-0.626922	-1.15965	-1.53877	-1.16792	-0.297185	-0.959542	-1.02966	-1.61968	-1.88583	-1.92205	-2.66002	-3.11359	-0.661232	-0.818818	-1.6215	-1.11664	-0.865841	-1.7357	-0.540713	-0.684836	-0.298882	-1.30653	-1.23381	-1.71101	0.329341	-0.978681	-0.816506	0.0303998	0.043975	0.523046	-0.312402	-0.0851155	-0.988863	-0.192754	-0.659941	1.60542	-1.07531	-0.334241	-0.693134	-1.2578	-0.271923	-1.46511	-1.45201	-0.825265	-2.26704	-0.974118
TCGA-E7-A6MD-01A-41R-A352-07	TCGA-UCB	0.230242	-0.0510457	0.672752	-0.245019	0.769561	0.0418873	1.2048	0.664441	0.609068	0.297346	-0.0139178	0.197782	0.649905	0.925769	-0.550078	0.190231	-0.206386	1.17494	5.85348	4.09502	-0.145377	-0.218286	0.338208	-0.442204	0.0938765	0.503224	1.39721	-0.0192474	2.01933	1.43151	1.83208	0.811151	2.00597	2.38583	1.09559	1.00345	0.523822	3.19512	0.0795518	0.669979	0.326813	0.121484	1.12866	0.325426	0.518888	0.6366	-0.541431	-0.20263
TCGA-E7-A6ME-01A-22R-A32O-07	TCGA-UCB	0.154614	0.332481	0.124548	-0.433146	-0.553188	-0.347554	0.2057	0.135689	-0.537007	0.362332	0.047479	-0.010181	0.109078	-1.3243	0.15568	-0.284049	-0.942235	-0.104819	0.613281	1.12916	0.392013	0.796679	2.46903	-0.365674	-0.53242	-0.950065	0.682935	-0.335288	0.0800486	0.633065	0.867102	-0.349344	0.480141	0.270806	-0.0842591	0.58016	2.07351	0.549048	-0.241456	1.41314	2.72183	-0.718644	0.832322	1.56403	-0.74248	0.888003	0.387384	0.269692
TCGA-E7-A6MF-01A-12R-A32O-07	TCGA-UCB	-0.304199	-1.03642	-0.643354	-1.01322	-0.715106	-0.357177	-0.206363	-1.06866	-0.405849	-2.13913	-2.15614	-1.76809	-2.60674	-2.85224	-1.70865	-0.630437	-1.33884	-1.41765	-0.797209	0.265768	-1.25109	-1.00533	-1.62428	-1.16277	-1.44783	-1.82253	-0.195074	-0.696774	-0.163484	-0.54286	-0.404681	0.817334	0.787285	-0.74662	-0.998245	-0.824556	-0.797254	-1.00201	-0.653961	-0.143867	0.230415	-0.622138	-0.92213	-1.02726	0.30506	-1.00485	-1.67779	-0.710464
TCGA-E7-A7DU-01A-11R-A32O-07	TCGA-UCB	-0.782545	-1.91037	-0.754624	-0.949736	-1.7938	-1.417	-0.567181	-0.960583	-0.58568	-2.73275	-2.95359	-2.953	-2.24145	-2.51402	-1.6264	-1.44148	-1.06176	0.155883	-0.968852	-1.77908	-0.825742	-1.03154	-2.20833	-0.959176	-1.92513	-1.46478	-0.895024	-0.891436	-1.00319	-0.684752	-0.370233	-0.53407	-0.62317	-0.789631	-1.53294	-0.955867	-1.77295	-0.994242	-0.644415	-0.738586	-0.775409	-0.928921	-0.757169	-1.4774	-1.44591	-0.742463	-1.86971	-1.10604
TCGA-E7-A7DV-01A-11R-A33J-07	TCGA-UCB	1.0793	0.510544	0.226843	2.08887	4.26773	3.12894	1.82573	2.41209	2.56921	4.96424	4.74458	4.87074	1.83843	1.25944	3.64091	3.54222	2.60875	5.24009	-0.747824	2.71634	2.67956	2.29603	2.55333	2.47807	5.13432	4.75049	0.284537	2.2489	2.44028	0.221899	-0.0168654	3.13554	1.43465	1.22174	3.27748	-0.39063	2.66434	-1.09868	3.13961	0.353284	0.271022	2.30826	1.69387	3.63508	3.86447	3.28351	2.84804	1.86943
TCGA-E7-A7PW-01A-11R-A352-07	TCGA-UCB	-0.633559	-0.431754	-0.532901	-0.554803	-1.37313	-1.58243	-0.497664	-0.682355	-0.725486	-1.69865	-1.98311	-1.83918	-1.33893	-3.14612	-1.5237	-1.03036	-1.27704	-0.952205	-0.454422	-1.65784	-0.255654	-0.386063	-1.14173	-1.24534	-1.44886	-1.51013	-0.805712	-0.797993	-0.697992	-0.950723	-0.625392	-1.55161	-0.593864	-0.943417	-1.5294	-0.348751	-0.0788178	-0.660885	-0.433626	0.0691437	0.173391	-0.823717	-0.208497	-1.19482	-1.39262	-0.87907	0.572372	1.15117
TCGA-E7-A7XN-01A-11R-A352-07	TCGA-UCB	1.46708	1.09038	1.27495	0.515678	1.54798	1.76329	1.9335	1.82999	0.42931	2.12683	2.01225	1.97185	0.422882	-0.147687	0.418117	1.28989	0.288698	1.48969	-0.684229	1.47415	3.42189	3.358	3.33323	1.47947	1.59946	1.22821	2.7422	0.617822	0.860272	2.59098	2.66414	0.764447	1.56168	2.01914	1.81644	3.55216	2.77277	-0.713726	1.10292	3.62105	2.68008	1.77649	1.89983	0.0832079	1.05994	1.95447	6.66068	7.37551
TCGA-E7-A85H-01A-11R-A352-07	TCGA-UCB	0.0830532	0.365636	1.18754	-0.324981	0.592224	-0.602154	0.0885624	0.362932	0.0542478	0.901429	0.834054	0.756831	-0.485066	-0.26465	-0.061112	0.411639	-0.687683	0.558533	1.26757	2.01043	0.675042	1.00716	0.443621	-0.150178	-0.325792	0	0.95522	-0.333865	0.115371	0.460344	0.520906	0.0845659	0	0.39893	0.444738	0.420277	0.29523	0.535905	0.693425	0.85896	-0.0482818	-0.347031	0.357547	-0.349481	-0.155997	-0.0568758	0.536791	0.327033
TCGA-E7-A8O7-01A-11R-A36F-07	TCGA-UCB	0.237399	-0.717739	0.37126	-0.579552	-0.0609379	0.771469	-0.0521738	0.199628	-0.515162	-0.812099	-0.9496	-0.542409	-1.51411	-1.44692	0.0569004	-0.358419	-1.14374	0.199563	-0.65148	-1.77908	-0.207288	-0.0362191	-0.961958	-0.232123	-0.618463	-1.05687	0.011178	0.289489	-0.491172	1.33621	-0.00127439	0.160459	0.194241	0	-0.0524749	-0.40564	0.845156	1.43205	-0.289721	-0.0616516	0.924742	-0.349395	0.0679132	0.177159	0.244746	0.261881	-0.174497	-0.429767
TCGA-E7-A8O8-01A-11R-A36F-07	TCGA-UCB	-0.187437	-0.9858	-0.194971	-0.64331	-1.09592	-1.14732	-0.56346	-0.851746	-0.878804	-1.17691	-1.35661	-1.15656	-2.12133	-2.44026	-0.928472	-1.01167	-0.828576	-0.975487	-0.795704	-1.71256	-0.662701	-0.627274	-0.686516	-0.699535	-0.743748	-1.6151	-0.545218	-0.798208	-0.718698	-0.366282	-0.453451	-0.754907	-0.607952	-1.24014	-1.24652	-0.937212	-0.964648	-0.928342	-0.909985	-0.490826	-0.426027	-1.13868	-0.709033	-1.54086	-1.10567	-0.825966	-1.58042	-0.731388
TCGA-E7-A97P-01A-11R-A38B-07	TCGA-UCB	1.15486	1.49668	0.755261	0.195095	1.23456	1.59334	1.47371	2.90527	0.609785	1.50091	1.45067	1.16212	0.604946	0.661306	0.709264	0.750769	0.608314	0.810393	-0.362123	4.12518	2.05478	3.1478	3.68846	0.964117	1.34384	1.19169	2.65727	0.850116	0.674556	2.78376	2.64922	0.289114	1.30969	2.38275	1.75749	2.39641	2.09827	0.0281247	1.2385	3.56406	1.02063	1.20285	1.77006	1.19025	0.694558	1.74756	6.23801	7.39125
TCGA-E7-A97Q-01A-11R-A38B-07	TCGA-UCB	-0.0313497	-0.293329	1.15761	-0.149334	-0.110842	-0.485452	0.178547	-0.640707	0.0400052	0.0743659	0.0894946	0.049109	0.256556	0.492712	1.28742	0.245372	-0.148858	-0.547345	1.03065	-0.389187	-0.0199385	0.0277627	0.806687	-0.484456	0.226215	-0.454425	-0.260483	-0.193175	0.110151	-0.302834	-0.130191	-0.0564532	-0.211623	-0.371024	-0.17132	-0.250241	-0.0433864	0.543395	-0.21042	-0.0423308	0.314639	-0.455944	0.0843489	-0.578087	-0.22267	0.0115883	1.02754	0.946081
TCGA-FD-A3B3-01A-12R-A206-07	TCGA-UCB	1.37049	1.70985	1.31056	0.703039	1.643	1.14108	1.36743	2.39243	0.891876	2.49298	2.43459	2.07962	2.37141	2.93637	0.891137	1.94116	1.47548	0.438271	3.83726	2.12033	1.86388	2.68565	2.21443	1.40455	1.97165	2.0084	2.19149	1.34631	1.2911	2.34583	2.22959	1.41358	1.70726	1.58852	1.9721	2.30554	1.37775	2.90661	1.44651	2.10988	1.19911	0.916229	1.33333	1.00644	1.83029	1.71252	4.67377	4.44473
TCGA-FD-A3B4-01A-12R-A206-07	TCGA-UCB	1.02564	0.964233	1.91712	-0.138883	0.809039	0.505077	0.686283	1.49218	-0.0371961	1.32626	1.41088	1.41576	1.545	0.997849	-0.0683254	0.84436	0.460784	-0.280652	3.67324	2.91306	0.970675	0.714495	1.86304	0.949793	1.10146	-0.286668	1.01435	1.15638	1.64592	1.08449	1.31436	0.427072	1.66232	1.63145	1.65639	1.10685	1.372	3.53013	0.643233	0.733353	0.91046	-0.0377775	1.42482	0.485314	0.887838	1.02735	2.75555	2.63843
TCGA-FD-A3B5-01A-11R-A20F-07	TCGA-UCB	-0.894525	0.565896	-0.602465	0.218802	-1.19022	-0.46786	-0.634433	-0.596327	-0.620431	-0.857381	-0.841016	-0.411442	-0.340651	0.0580849	-0.0208107	-0.612349	0.255279	0.0244894	-1.24598	-1.75574	-0.467084	-0.636299	-1.10814	-0.669655	0.0654553	-0.535536	-1.37035	-0.335354	-0.463152	-1.52984	-1.02884	0.390015	-0.813304	-1.28096	-1.04058	-0.609473	-1.66298	-1.062	-0.0565819	-0.563932	-0.824704	0.597906	-1.41331	-0.950818	-0.197092	-0.941936	-1.12043	-0.824421
TCGA-FD-A3B6-01A-21R-A20F-07	TCGA-UCB	1.21622	0.571206	2.06793	0.992555	2.31356	1.82906	1.36073	2.19544	1.92214	2.58618	2.50608	2.49734	2.34315	2.32022	1.28813	1.84896	1.39257	2.79789	-0.388874	0.102466	2.0653	2.18841	2.36425	1.45089	1.72277	2.27166	2.00536	1.17101	1.22174	1.70483	1.84985	1.32104	1.45413	1.82537	1.96907	4.15783	3.1181	0.431395	1.123	2.06631	3.20971	0.808565	1.01814	1.22593	1.58018	3.01165	3.03743	2.49383
TCGA-FD-A3B7-01A-31R-A20F-07	TCGA-UCB	1.408	1.26967	0.8924	1.02109	2.39848	2.41874	1.22476	2.81368	1.28462	2.8827	2.83369	2.94588	1.3785	1.42577	1.32212	1.83286	1.99019	4.18441	3.77412	-0.222822	2.55394	3.06124	5.37809	1.78149	2.54422	2.70391	2.49891	1.73375	1.4557	2.60879	2.6816	1.8689	1.43822	1.2597	2.30305	1.98656	1.35613	3.22238	1.82924	3.4147	0.409022	1.10638	1.37791	2.16062	2.36284	3.33914	3.34448	3.90806
TCGA-FD-A3B8-01A-31R-A20F-07	TCGA-UCB	1.86473	1.7654	2.69675	1.49065	3.04879	2.39557	1.94234	2.83921	2.13638	3.61877	3.48615	3.52774	2.70857	2.83572	2.26915	2.81614	2.22997	2.40405	4.81655	5.11372	1.50722	2.32834	2.95287	2.63603	2.74306	3.53396	2.85431	2.11917	2.45696	2.8026	2.89156	2.54567	2.4682	2.76945	3.13996	2.1915	2.58799	3.46438	2.48016	2.89973	1.53901	1.65193	2.06959	2.53108	2.98061	2.10272	5.35269	5.41305
TCGA-FD-A3N5-01A-11R-A21D-07	TCGA-UCB	-0.638987	0.066051	-0.575049	-0.275174	-1.15102	0.12651	-0.301685	0.440956	-0.589786	-0.923227	-0.904541	-0.675725	1.62738	0.490412	-0.826535	-0.199928	-0.180988	1.3363	-0.948116	4.20226	1.55248	1.31343	-0.34767	-0.382478	-0.0419446	-0.739663	0.105782	-0.135637	-0.56632	-0.186181	-0.0621936	0.400174	-0.325297	-0.0124564	-0.302073	0.0513839	0.0172259	-0.662794	-0.122108	0.30215	1.024	0.513302	-0.428706	0.259617	0.106159	-0.186607	3.3437	1.95061
TCGA-FD-A3N6-01A-11R-A21D-07	TCGA-UCB	-0.325142	0.164525	-0.00105001	0.206477	-0.605361	-0.278941	-0.0731469	0.0858407	-0.611959	-0.711785	-0.292633	-0.554502	-0.736406	0.764933	-0.939802	-0.225133	-0.969383	-0.285036	0.213198	-0.0612115	0.915948	0.948821	-0.134741	-0.436706	-0.533328	-1.36426	0.306972	-0.441643	-0.686129	0.606654	0.393032	-0.799464	-0.339824	-0.534006	-0.585741	0.254915	-0.0589909	-0.684838	-0.371739	1.00182	-0.0119158	1.68758	-0.650038	-1.24882	-0.481179	0.0623974	3.23473	3.49879
TCGA-FD-A3NA-01A-11R-A21D-07	TCGA-UCB	0.055759	0.354673	0.636106	0.109796	0.615601	0.713729	0.316387	1.13395	0.349831	0.751099	0.805909	1.01195	-0.0995314	-0.300399	0.0063548	0.516216	0.411209	2.66915	-0.439352	-0.534856	0.990353	0.76476	1.00388	0.439616	0.725065	0.924946	0.782897	0.22487	-0.126726	0.546839	0.715163	0.227537	-0.0395452	0.244099	0.522618	0.664424	1.74567	-0.533833	0.458964	0.980097	1.11406	0.147908	0.27006	-0.450328	0.6295	0.0682832	1.0307	0.332616
TCGA-FD-A3SJ-01A-12R-A22U-07	TCGA-UCB	-0.0777924	0.19804	0.402587	0.100763	0.116793	-0.221226	-0.0739962	-0.0980948	0.244784	-0.0367505	0.101197	0.261972	0.745501	0.96777	-0.204141	0.281729	-0.0889468	-0.745983	2.76868	3.05921	0.0593803	-0.497789	-1.60263	0.060059	0.312392	-0.132963	-0.172833	0.0984099	0.574138	-0.739217	-0.367809	-0.0939588	0.328662	0.500511	0.322764	-0.630338	-0.724149	1.28592	-0.0472163	-0.487914	-0.259584	0.340125	-0.251128	0.535424	0.190103	-0.951888	-0.888109	-0.650565
TCGA-FD-A3SL-01A-21R-A22U-07	TCGA-UCB	0.82995	0.89115	0.335137	0.63483	1.00025	0.337928	0.00162229	0.377299	0.781524	1.67861	1.70327	1.56614	1.50953	1.885	0.302209	1.23167	1.11275	-0.430854	2.88314	2.46183	0.273836	0.238408	1.33399	0.320834	0.474148	0.480344	-0.303159	0.324757	0.789006	-0.600757	0.114721	0.713834	0.73991	0.56323	1.10482	-0.308188	0.794073	0.673045	0.493937	0.313832	0.0903329	2.60173	-0.25341	0.638698	0.614461	0.0639552	1.80911	1.93392
TCGA-FD-A3SM-01A-11R-A22U-07	TCGA-UCB	-0.441573	0.138004	-0.468107	-0.112121	-0.522633	0.277065	-0.586571	-0.602273	-0.288638	-0.651202	-0.879818	-0.573204	0.260008	0.537769	-0.646413	-0.105592	-0.43298	-0.919543	1.21467	-0.147374	-0.737297	-0.640505	1.29218	-0.522902	-0.223804	-0.215805	-0.96492	0.109083	-0.491393	-1.14404	-0.680572	-0.618592	-0.568372	-1.03093	-0.540429	-1.05725	-1.10697	0.714588	-0.273543	-0.735415	-0.663661	-0.735885	-0.810671	-0.294514	-0.10431	-0.652321	-1.22334	-0.852587
TCGA-FD-A3SN-01A-12R-A22U-07	TCGA-UCB	-0.344297	0.062181	0.0162294	-0.569767	-0.25082	1.10249	-0.0849185	0.748418	0.258299	0.251533	-0.124751	0.0601917	0.694051	0.724046	-0.470694	0.0836225	0.430746	2.31129	-0.59593	1.77462	1.05691	0.636453	0.355449	0.400061	0.507281	0.133944	-0.388864	0.336948	-0.316191	-0.364789	-0.137879	-0.73416	-0.477735	-0.146385	0.0840863	0.283189	0.385559	0.159825	-0.0499439	0.207124	0.239498	-0.243148	0.00170941	-1.21662	-0.324352	0.102359	2.12637	1.31697
TCGA-FD-A3SO-01A-11R-A22U-07	TCGA-UCB	0.683515	0.349874	1.35751	1.06964	0.932014	0.523384	0.194242	1.42235	0.610285	1.74051	1.77888	1.7648	1.0792	1.52245	0.565313	1.26464	1.09113	-0.197909	1.07744	3.24192	1.28063	0.917599	0.226451	0.822272	2.64613	2.41657	0.400554	0.455452	0.406911	-0.0738491	0.240584	0.971237	0.676391	0.0539915	1.31549	-0.158599	1.50672	0.676978	0.808144	0.0445518	1.79381	0.917928	0.113144	0.504402	1.4377	-0.23997	1.63348	0.630694
TCGA-FD-A3SP-01A-31R-A22U-07	TCGA-UCB	1.84687	1.10278	3.127	1.4665	2.31832	3.27524	1.11829	2.26356	1.62436	2.80216	2.77004	2.82556	2.41204	2.54518	1.38784	2.79731	1.73289	0.978228	0.373873	2.03179	1.76728	1.79127	2.84882	1.82222	3.20081	2.66915	1.80573	2.5115	1.22345	1.2564	1.61264	2.42266	1.58823	0.721087	2.47373	1.11111	1.71914	1.28253	1.84546	1.43401	0.700601	1.58857	1.16851	1.4223	3.00428	1.75056	2.66349	1.45261
TCGA-FD-A3SQ-01A-21R-A22U-07	TCGA-UCB	0.681964	0.578163	1.06396	0.278672	0.686054	1.01161	0.484304	0.144792	0.396137	0.949586	0.915463	1.16377	1.60125	1.77088	0.783894	0.757387	0.87895	-0.67335	1.88086	1.35219	-0.562067	-0.592541	0.318352	0.590533	0.877457	0.464232	0.280184	0.457258	0.670934	-0.0643336	0.525326	0.525775	0.666058	0.466753	0.993355	0.101005	1.84097	3.03039	0.390249	-0.184671	1.25888	2.14866	0.523076	1.4402	1.31201	0.76887	-0.152339	0.160356
TCGA-FD-A3SR-01A-11R-A22U-07	TCGA-UCB	0.129293	0.204524	1.91738	0.554049	0.781445	-0.152364	0.385424	-0.14497	0.213536	1.41785	1.75593	1.80801	0.754844	1.18904	0.294892	1.44627	0.169133	0.00534988	3.31789	1.46649	0.13702	0.0960326	2.75844	0.477689	0.777914	1.72821	1.46003	-0.268184	0.85962	0.961552	1.42757	1.42402	0.972714	0.821476	1.29874	0.229666	0.928633	0.541787	0.561483	1.24101	0.486691	1.65438	0.705237	1.17688	1.42851	0.985279	1.86967	1.56367
TCGA-FD-A3SS-01A-12R-A22U-07	TCGA-UCB	-1.1271	-1.2314	-0.467755	-0.622277	-1.02819	-1.75819	-0.747013	-0.898988	-0.497406	-1.73736	-1.58409	-1.79581	-1.02017	-0.901855	-0.789244	-1.07714	-0.683177	-1.05239	0.0701785	-0.223084	-0.504287	-0.744759	4.10516	0.142954	-1.57449	-1.07816	-1.37084	-0.828587	-0.984137	-1.40827	-1.15086	-0.715212	-0.765901	-1.86533	-1.47745	-1.07594	-2.23774	-0.635367	-0.725015	-0.716843	-0.695763	0.195942	-0.377401	0.572645	-1.36671	-0.209154	-0.509287	-0.214699
TCGA-FD-A43N-01A-11R-A23W-07	TCGA-UCB	0.0129388	-0.119077	1.39701	0.464164	-0.436994	-0.559132	-0.176547	0.634975	-0.314149	-0.372516	-0.354166	-0.318475	-0.245152	-0.106239	-0.474486	-0.590799	0.465941	0.279213	0.342995	-0.594282	0.47716	0.117827	0.691588	0.0140204	-0.197889	0.245311	-0.272502	-0.195554	0.158678	-0.345824	0.0372595	-0.549943	-0.0285319	-0.644407	-0.228147	0.0376662	-1.29489	1.27327	-0.305659	-0.188513	-0.530894	0.143289	-0.258383	-0.282837	-0.656292	0.326122	-0.235676	0.309784
TCGA-FD-A43P-01A-31R-A23W-07	TCGA-UCB	0.898997	0.347333	2.93635	0.465304	1.07072	0.910386	1.44138	1.46555	0.806818	1.64031	1.65908	1.57886	0.148128	0.397858	0.645397	1.17624	-0.123152	-0.110509	3.90204	2.84323	2.39962	2.66852	3.14783	0.983893	0.817136	0.752444	3.06967	0.532171	1.8333	2.83749	3.09187	1.63924	2.59183	2.52971	2.1287	2.31519	1.97012	2.86779	1.03091	2.65706	1.49917	0.950739	2.06358	2.63676	0.716376	2.42905	2.90265	2.47544
TCGA-FD-A43S-01A-21R-A23W-07	TCGA-UCB	2.20364	1.34955	1.7171	0.838288	2.64219	2.147	2.65129	1.96082	1.98694	2.85728	2.29047	2.02551	2.60955	1.8148	1.30446	1.1792	1.25509	0.784637	6.39231	5.40843	1.13555	1.47749	2.79349	0.626598	2.95261	1.55182	2.77552	1.64338	3.53452	3.54675	2.99704	1.91931	3.48969	4.13392	2.27048	2.98295	1.91515	5.34313	0.627321	2.0331	1.23507	-0.157444	3.2466	1.46599	2.06249	3.24583	-0.604299	0.0182112
TCGA-FD-A43U-01A-11R-A23W-07	TCGA-UCB	1.8314	2.80395	2.62153	1.12537	3.05373	1.90024	1.82455	3.2543	2.01077	3.37878	2.93079	2.51843	1.28311	0.840207	1.83227	2.3944	2.25241	1.44108	1.2706	3.30945	2.56739	1.73251	2.69302	1.13047	3.93807	2.63906	2.16422	1.89846	2.42205	2.34337	2.08927	2.29623	2.24127	3.20937	2.32974	1.90338	2.26772	3.35396	1.77058	1.21886	0.84869	1.04013	1.78203	1.4501	2.50066	2.5174	0.428657	0.126278
TCGA-FD-A43X-01A-11R-A23W-07	TCGA-UCB	-0.396116	-1.40448	-0.647427	-0.958347	-1.90944	-1.70897	-0.840286	-1.20754	-0.918392	-2.34132	-2.4066	-2.39128	-2.16782	-3.50698	-1.54694	-1.14909	-1.19878	-1.38895	-1.21156	-1.60338	-0.81998	-0.934566	-2.48483	-0.902077	-1.91582	-1.78727	-1.56193	-0.840803	-1.20207	-1.57153	-1.4626	-1.19761	-0.976601	-1.81717	-2.12722	-1.2293	-1.41712	-0.975252	-1.22054	-0.859572	-0.866386	-1.2641	-1.45519	-1.74631	-1.57431	-1.68185	-3.19001	-1.25019
TCGA-FD-A43Y-01A-21R-A26T-07	TCGA-UCB	0.724375	0.970968	0.548588	1.01973	1.21099	-0.0390751	0.405807	0.753116	0.147797	1.10915	1.32236	1.22626	1.60436	2.1286	1.78405	0.73393	0.380024	-0.190697	1.01061	-0.324932	0.691792	0.805098	0.946655	-0.119771	0.970434	-0.166664	0.158643	0.680929	0.351862	0.355151	0.130681	0.0965463	0.313621	-0.234611	0.13626	0.270994	0.328468	-0.713789	0.525384	0.304158	0	1.1273	-0.0551137	0.34007	0.620726	0.218377	3.87187	3.36983
TCGA-FD-A5BR-01A-11R-A26T-07	TCGA-UCB	0.579968	0.463395	1.04221	0.623934	0.74559	0.339388	0.976737	0.417548	0.229608	0.682036	0.517887	0.519734	1.06475	1.14375	0.733511	0.453884	1.04078	1.29073	3.88074	2.24733	-0.00495082	-0.256239	-0.516231	0.018652	0.911834	0.680827	1.24662	0.311219	1.47487	1.56473	1.44836	0.91436	1.44783	1.59987	1.21961	1.35441	0.158994	3.93605	0.528525	-0.280077	0.24915	-0.297399	1.35304	0.404826	0.563658	1.38139	-1.26218	-0.169654
TCGA-FD-A5BS-01A-21R-A26T-07	TCGA-UCB	2.51905	3.0852	3.90079	1.52621	3.34272	3.3941	2.78577	4.11102	2.5591	4.29509	4.10254	3.66536	2.91138	3.19094	3.56264	2.57952	2.47385	3.49769	4.9743	3.62272	3.06014	3.69486	5.67174	2.23182	4.26566	2.50329	4.17647	2.50266	4.17482	4.31763	4.20981	2.90082	3.90225	3.81555	3.4332	4.08766	3.4293	6.60406	2.70403	3.71252	1.70177	2.08105	3.13983	2.61092	2.62387	3.76241	5.79601	5.77795
TCGA-FD-A5BT-01A-11R-A26T-07	TCGA-UCB	1.49108	0.812645	1.10353	1.80507	3.9796	2.15405	1.76024	2.29224	2.22751	4.71516	4.08073	3.3826	2.85407	1.94214	3.56876	2.63442	2.66865	3.45269	4.81489	3.15585	4.58502	3.31981	4.18561	1.13081	4.25978	3.16337	2.83569	1.47263	2.25343	3.39164	2.56185	1.95395	2.11592	3.19671	1.63761	3.00632	2.46987	2.27598	1.54746	1.7446	0.788864	0.56989	2.63291	1.94994	2.691	3.40871	2.93089	2.29831
TCGA-FD-A5BU-01A-31R-A26T-07	TCGA-UCB	1.71113	1.48472	2.55411	1.68405	1.54837	2.12151	0.912378	0.998101	1.25707	2.53348	2.64014	2.35692	2.333	2.40167	0.196685	1.19945	0.280865	-1.00424	2.61484	2.85833	0.501546	0.257403	1.77752	0.560525	2.1309	0.728426	0.750734	1.53779	0.965716	0.678632	0.811373	1.10851	1.01098	0.912399	1.33556	1.29388	0.670143	2.77511	1.15125	0.0803346	0.0736286	0.597708	1.24117	0	2.07732	0.964316	1.33004	0.494111
TCGA-FD-A5BV-01A-11R-A26T-07	TCGA-UCB	-0.778204	-0.656712	2.45549	-0.599499	-1.18258	-1.81997	-0.702818	-1.04308	-0.823477	-1.64326	-2.0065	-2.13814	-0.409489	-0.880744	-1.26389	-1.13159	-0.61451	0.386049	-1.00632	1.65761	-0.739284	-1.01384	-2.42393	-0.893233	-1.5282	-1.75612	-1.17855	-0.89216	-0.993731	-0.871803	-0.503991	-1.44981	-0.555382	-0.998437	-1.64725	-0.718975	-1.85191	-0.961516	-0.838658	-0.644881	-0.790403	-0.699585	-0.716466	-1.28965	-1.60654	-1.02557	-2.73325	-0.942569
TCGA-FD-A5BX-01A-11R-A26T-07	TCGA-UCB	2.56364	7.48581	3.61327	0.916043	2.58938	1.93833	1.51887	1.09637	1.52787	2.76576	2.41739	1.98176	-0.491432	-1.02767	2.06303	1.77569	0.79266	-0.208259	0.0304343	1.36549	1.5505	0.675674	0.33894	2.52443	3.20825	1.07607	-0.32588	2.3262	0.511255	-0.127705	-0.280183	3.4852	2.08622	0.148707	2.21468	0.70987	1.13248	-0.215188	1.44158	-0.363857	-0.243264	0.40926	0.997107	0.790078	3.82358	1.34533	-0.542454	-0.517684
TCGA-FD-A5BY-01A-31R-A28M-07	TCGA-UCB	0.320408	0.212442	-0.144541	0.0525559	0.892583	1.07687	0.337296	0.327398	0.306068	0.815625	1.01151	0.887195	1.0026	0.664466	1.86082	0.303931	0.541473	0.421522	-0.172432	1.36495	-0.229606	-0.0806347	0.496464	-0.451957	1.02662	-0.126705	0.160214	0.566503	-0.0845351	-0.198703	0.323875	0.133806	-0.0161093	0.859438	0.278392	0.879172	0	-0.872567	0.896216	-0.328989	-0.0118133	-0.282634	0.736078	-0.104493	0.858649	-0.19592	0.13579	-0.108742
TCGA-FD-A5BZ-01A-11R-A28M-07	TCGA-UCB	-0.112882	0.676948	-0.203014	-0.112969	-0.319074	0.388334	-0.103708	-0.525687	-0.220593	-0.178298	-0.386361	-0.00807317	1.50325	2.10844	0.145331	0.816437	0.686102	0.561045	1.70962	2.44636	0.175105	-0.269793	-0.0486715	0.421713	0.51588	0.733282	-0.695502	-0.140884	0	-1.08658	-0.575658	-0.205522	-0.196672	-0.350892	-0.0579388	-0.503987	-1.08869	1.75171	-0.0846106	-0.789878	-0.535565	0.065408	-0.334182	0.914645	0.558018	0.887571	-0.0543471	0.429182
TCGA-FD-A5C0-01A-11R-A28M-07	TCGA-UCB	-0.437033	-1.00213	0.199648	-0.135609	-0.130082	0.447917	-0.000124322	-0.111814	-0.138069	-0.489312	-0.359242	-0.383662	0.0289313	0.191563	-0.88912	0.0300415	0.650048	-0.280701	2.05341	1.76275	-0.456515	-0.452171	2.77208	0.582651	0.160682	0.0926263	-0.358375	-0.234768	-0.400682	-0.240835	-0.123684	-0.423782	0.0463255	0.353316	0.158175	-0.634892	-0.936144	0.219975	-0.359322	-0.151837	0.114347	-0.573604	0.162702	0.401162	-0.00166464	-0.219513	-1.82106	-0.970705
TCGA-FD-A5C1-01A-11R-A28M-07	TCGA-UCB	1.23055	1.43513	1.61836	0.885191	2.06306	2.74463	1.05421	1.66465	1.88387	3.02199	2.96465	2.67463	1.35509	1.59156	1.76349	2.06393	2.15645	3.37867	2.26834	4.55168	1.93579	1.99357	3.1706	0.748749	2.41803	2.40764	1.82693	1.48601	0.954274	1.74092	1.47103	1.37658	1.08856	1.83796	1.81662	1.93247	2.59833	1.72921	2.0863	1.46604	1.07881	0.769557	1.11435	1.61223	1.79693	1.43575	4.84424	5.15614
TCGA-FD-A62N-01A-11R-A30C-07	TCGA-UCB	3.00144	2.91618	4.43303	1.4714	3.65872	2.8073	2.64201	2.91119	1.8552	4.68126	4.55717	4.39894	3.05087	2.25456	2.98332	3.44463	2.12345	5.56565	5.84289	3.93841	3.017	3.78503	4.44121	2.2681	3.96221	3.51266	4.11043	1.7543	2.99207	4.06725	3.90599	3.25485	2.89618	3.22808	3.40816	3.23444	3.41422	4.17592	2.72785	3.79776	1.91836	1.94215	3.13454	2.10872	3.09444	3.70659	5.85365	6.19011
TCGA-FD-A62O-01A-11R-A30C-07	TCGA-UCB	-0.75174	-0.772202	0.789542	-0.62635	-1.57783	-0.90807	-0.46232	-0.0123636	-0.931601	-2.40773	-2.31493	-2.3182	-0.682372	-0.7354	-1.48361	-1.04243	-0.562172	-0.901033	-0.527001	-0.600146	-0.0290659	-0.551251	-0.663359	-0.641371	-1.43458	-1.36261	-1.38137	-0.79254	-0.958135	-1.12582	-0.989945	-1.17196	-0.485836	-1.53263	-1.20265	-1.05285	-2.9671	-0.0500988	-1.00613	-0.775546	-0.809393	-0.3103	-1.50926	-1.26062	-1.31305	-0.532369	-2.49608	-1.09951
TCGA-FD-A62P-01A-32R-A30C-07	TCGA-UCB	0.389433	0.919864	0.672824	0.600695	1.11152	0.587482	0.542777	1.42177	0.84451	1.30539	1.4088	1.13434	0.796292	1.01029	0.492797	1.38893	1.79372	1.54048	1.37461	2.00186	1.39928	1.26799	1.69508	1.25033	1.64059	1.7348	1.06642	0.760463	0.477624	0.725197	0.869825	0.859193	0.977315	1.43616	1.36607	0.876419	0.332769	-0.153431	1.08127	1.44002	0.250237	1.53482	0.281158	2.38363	1.16544	1.52443	1.50553	0.690896
TCGA-FD-A62S-01A-11R-A30C-07	TCGA-UCB	1.47547	0.558184	2.56737	1.00818	1.70616	1.72466	1.01008	0.686422	0.902998	1.97295	2.44905	2.42449	1.56268	1.91534	1.10731	2.25082	1.38056	0.913175	2.52029	0.594959	0.0281904	0.175641	0.37146	1.17049	2.03781	1.93935	1.47298	1.31688	1.23711	0.806829	1.1671	1.94983	1.11031	1.28287	1.81801	0.669283	1.0333	2.5662	1.36632	0.176813	0.787288	0.522761	1.28619	0.923724	2.55756	1.24341	1.93728	1.45795
TCGA-FD-A6TA-01A-12R-A33J-07	TCGA-UCB	0.331046	-0.153985	1.86613	0.340759	1.231	0.484909	0.676767	0.663644	0.17177	1.49742	1.4175	1.43227	1.12081	1.16099	1.0595	1.27782	0.938313	0.206626	3.18239	1.15573	0.282505	0.353969	0.397846	0.253024	1.23349	1.25861	1.18569	0.697814	1.38478	0.918839	1.12383	1.13416	0.945634	0.897418	1.49468	0.681327	0.869429	3.25053	0.608348	0.758673	0.310015	2.25095	0.652095	0.521041	1.18108	0.867926	0.376007	0
TCGA-FD-A6TB-01A-12R-A33J-07	TCGA-UCB	0.934642	0.423946	2.43526	0.880957	1.90675	1.33696	2.04598	1.57552	1.57112	2.61184	2.1627	2.15402	1.54939	1.58642	0.839154	1.65278	1.70252	1.89248	5.0933	3.46951	1.71538	2.39804	2.46906	0.862836	1.72651	2.16107	2.16355	1.03321	3.15122	2.27213	2.39744	1.48302	2.65141	3.10823	2.47961	2.0151	1.75094	4.87993	1.18645	2.38132	1.63187	1.62092	2.10988	1.43224	1.73721	2.45832	1.40403	1.41076
TCGA-FD-A6TC-01A-21R-A33J-07	TCGA-UCB	-0.467345	0.718863	-0.582182	-0.502132	-0.00335732	1.00114	-0.229234	0.570447	0.101654	0.263876	-0.00998148	-0.150788	0.518785	0.776977	-0.320583	-0.0232734	0.711598	1.07161	-0.842245	-0.702049	0.828832	-0.0835058	-0.0714008	-0.153954	0.768179	0.66136	-1.09527	0.154493	-0.0882523	-1.17993	-0.93191	-0.392165	-0.670721	-0.46259	-0.161173	-0.622197	-0.941414	0.150645	0.308089	-0.851791	-0.589054	-0.281731	-0.595306	-0.612532	0.161183	-0.0306543	-2.19234	-1.00888
TCGA-FD-A6TD-01A-51R-A33J-07	TCGA-UCB	1.81452	1.34251	0.120566	0.949962	2.58614	2.64336	1.34167	2.09493	1.77776	3.11019	2.83651	2.78737	1.53358	0.977979	2.00874	1.7819	1.25634	2.50013	2.84689	-0.0491781	1.47355	1.69646	0.892434	0.81781	2.73234	1.91907	1.3609	1.95094	1.22567	1.64239	1.21994	1.2986	1.17195	1.3442	1.66872	1.76173	1.73871	2.18285	1.49829	1.38213	1.33073	0.458521	1.45788	1.43591	2.13018	1.50309	3.3549	2.87594
TCGA-FD-A6TE-01A-12R-A33J-07	TCGA-UCB	-0.678089	-0.599557	-0.0133245	-0.728579	-0.874092	-0.578509	-0.250899	-0.37643	-0.75521	-1.56888	-1.38792	-1.15469	-0.728191	-1.11151	2.35487	-0.972845	-1.09201	-0.868471	-1.19161	-0.387	-0.0707636	0.0294933	-0.45527	-0.894957	-0.479031	-1.30433	0.148394	-0.319428	-0.763621	-0.0447463	0.112661	-0.936941	-0.244289	-0.0964907	-0.935736	-0.495378	1.78047	0.00420665	-0.816229	0.135663	1.34204	-0.829678	-0.729604	0.641487	-1.22089	-0.0267457	0.0862055	0.478656
TCGA-FD-A6TF-01A-52R-A32O-07	TCGA-UCB	0.264565	0.0706922	-0.41334	-0.0610934	0.683042	1.35707	0.32269	0.914924	1.13597	1.14459	0.72361	0.890944	1.63657	1.27405	0.0265591	0.573827	1.01379	2.17499	2.97269	4.44457	0.632803	0.315004	-0.570032	0.419102	1.34337	1.50325	-0.19006	0.84177	0.782349	-0.00137979	-0.0890667	-0.111057	0.127746	0.887035	0.561935	0.171963	-0.28693	1.89475	0.380247	0.0834025	-0.307321	0.889779	-0.123339	1.16556	0.634463	0.775154	0.271988	0.684997
TCGA-FD-A6TG-01A-11R-A32O-07	TCGA-UCB	0.764917	2.07863	0.661922	0.613318	0.936826	0.805376	0.337397	0.1422	0.614935	1.2099	1.47045	1.45147	1.04594	1.35561	0.101372	1.26129	0.515367	-0.704766	3.12051	2.1561	0.242114	-0.0165292	0.158977	0.308964	0.653019	0.722759	0.491643	0.401015	1.34519	1.0004	0.527881	0.89598	1.00137	0.84171	1.22915	0.167445	0.743805	1.95405	0.368549	0.544745	0.0726426	-0.0108079	0.207927	0.970644	0.829021	0.352321	-0.897042	2.11505
TCGA-FD-A6TH-01A-11R-A32O-07	TCGA-UCB	-0.149723	-0.869391	0.94953	-0.152886	-0.0167612	-0.357077	-0.208457	0.318408	-0.084649	0.806414	0.819557	0.837594	-0.338635	-0.0178003	-0.236197	0.163442	0.681533	-0.255065	1.57304	1.84704	0.931907	0.600924	-0.116036	1.78526	0.870597	0.951971	-0.610232	-0.144207	-0.110691	-0.546422	-0.244032	-0.039054	0.0816656	-0.0871537	0.0257275	-0.721613	-0.799933	0.417359	-0.270829	-0.31787	-0.474485	0.670617	-0.46989	1.58509	3.89965	0.146546	0.790733	0.676105
TCGA-FD-A6TI-01A-11R-A32O-07	TCGA-UCB	-0.311824	-0.404185	0.321959	-0.481323	-0.342123	-0.616287	-0.525749	-0.852333	-1.04734	-0.209165	-0.0280999	0	-0.263469	-0.160659	-1.37677	-0.166958	0.981264	-0.599995	0.143326	0.837618	0.684186	0.846535	-0.550422	-0.375166	0	-0.571241	-0.508795	-0.476405	-0.315319	-0.366182	-0.128392	-0.0704853	-0.102845	-0.940519	-0.760721	-0.41376	0.558559	-0.902448	-0.444959	0.431846	-0.0113266	-0.515673	-1.27419	-0.486205	-0.108128	-0.0810937	-1.36818	-0.806255
TCGA-FD-A6TK-01A-42R-A33J-07	TCGA-UCB	1.06591	1.1987	0.692558	0.961243	1.97405	0.876173	1.22067	1.47615	0.9542	2.40431	2.46311	2.42882	1.27389	1.63355	1.54902	2.03661	1.22741	3.39492	2.39309	5.01322	1.81045	2.26322	1.81011	1.41289	1.6993	2.16972	2.24139	0.886343	1.10319	1.74669	1.5524	1.38975	0.940007	1.34016	1.67945	0.987599	1.23026	0.939073	1.57541	1.99452	0.564655	0.868666	0.825562	0.496942	1.7329	1.52486	3.36634	2.63551
TCGA-FJ-A3Z7-01A-12R-A23N-07	TCGA-UCB	0.659246	-1.10048	-0.237326	-0.18884	-0.963422	-1.13958	-0.247986	-0.132091	0.167952	-1.01312	-1.43892	-1.79572	-0.815704	-0.950801	-1.06424	-0.394654	0.0570228	-0.483777	-0.645117	-1.44619	0.250447	0.163302	-0.401351	-1.04102	-1.51344	-0.256261	-0.534964	-0.739834	-0.575944	-0.631992	-0.245368	-0.313959	-0.665552	-0.630598	-0.715013	-0.099495	-1.09509	0.174646	-0.746563	0.241012	-0.640866	-0.911525	-1.54214	-0.237853	-1.22818	-0.250925	0.186068	-0.231567
TCGA-FJ-A3Z9-01A-11R-A26T-07	TCGA-UCB	-1.2407	-0.4602	-0.709149	-0.727801	-2.35324	-1.80909	-0.788706	-1.06908	-1.29215	-3.42828	-3.71649	-3.62439	-3.15297	-3.33183	-1.7821	-1.57181	-1.41928	-1.25116	-1.22616	-1.66205	-0.866234	-1.14463	-1.58336	-1.09662	-2.66815	-1.95904	-1.46919	-0.670035	-1.3173	-0.438066	-1.26623	-2.144	-0.991616	-1.97554	-2.33044	-1.2652	-4.31223	-0.994792	-0.981752	-1.00492	-0.818279	-0.74342	-2.10242	-1.23699	-1.8564	-1.73292	-2.54105	-1.1315
TCGA-FJ-A3ZE-01A-11R-A23N-07	TCGA-UCB	-1.40968	0.0214258	-0.723507	-0.165384	-2.22332	-2.07819	-0.81273	-1.28726	-0.719588	-3.58102	-3.75625	-3.47794	-3.55192	-3.37447	-1.64344	-1.32302	-1.22825	-1.41765	-1.27369	-1.77908	-1.1307	-1.10286	-1.45995	-1.29594	-2.90163	-1.82691	-1.48213	-0.997675	-1.36942	-1.57831	-1.19231	-2.04252	-0.992277	-2.09832	-2.20917	-1.29387	-4.14932	-0.882211	-1.0843	-0.645999	-0.896667	-1.11982	-2.0495	-1.12456	-2.02018	-1.73939	-2.86597	-1.21044
TCGA-FJ-A3ZF-01A-11R-A23N-07	TCGA-UCB	-0.943931	-1.49965	-0.669862	-0.716271	-2.1949	-2.11306	-0.785941	-1.19493	-1.0148	-3.66821	-3.96844	-3.66126	-2.71982	-2.91382	-1.98418	-1.45666	-0.897093	-0.813497	-1.06536	-1.77908	-1.13622	-1.20727	-2.28999	-0.475353	-2.87556	-1.85386	-1.24485	-1.27342	-0.60689	-1.48496	-1.18047	-1.63357	-0.924759	-1.87796	-2.20223	-1.30912	-3.18186	-0.933892	-1.12217	-0.663548	-0.525938	0.334003	-1.7566	-0.892415	-1.93351	-1.47231	-1.87706	-0.953884
TCGA-FJ-A871-01A-11R-A352-07	TCGA-UCB	-0.595498	-2.31996	-0.312787	-0.977811	-1.26875	-1.02427	-0.596088	-0.749503	-1.03251	-1.95692	-2.11177	-2.06164	-0.176534	-1.71309	-1.5828	-0.72356	-1.3034	-0.985253	-0.88303	-0.487248	-1.09041	-1.13772	-1.35551	0.306329	-1.5899	-1.24348	-1.0009	-0.863749	-0.867866	-0.892757	-1.08154	-1.7744	-0.956423	-1.96756	-1.84031	-0.856014	-3.52014	-0.86988	-1.17105	-0.762632	-0.801994	-1.16935	0.28984	-0.641444	-1.61667	2.53415	-2.57662	-1.16788
TCGA-FT-A3EE-01A-11R-A206-07	TCGA-UCB	-0.543919	-0.996367	-0.154898	-0.526734	-0.795837	-0.290981	-0.485165	-0.456765	-0.730336	-1.33504	-1.10697	-1.06466	-1.58935	-1.49779	-1.4659	-0.577632	-0.470181	0.356831	-0.888565	-1.6933	-0.615215	-0.650164	-1.69987	-0.296301	-0.942444	-0.923578	-1.06526	-0.617185	-0.556274	-1.24315	-0.755709	-0.701798	-0.384003	-1.03419	-0.876341	-0.932417	-1.55422	0.729264	-0.590957	-0.617301	-0.568186	-0.856193	-0.0712225	-0.990379	-0.725702	-0.97483	-2.48162	-0.804882
TCGA-FT-A61P-01A-11R-A30C-07	TCGA-UCB	0.445695	1.20264	1.56945	0.411134	1.33023	1.03467	0.519787	1.06399	1.2377	2.1142	2.14012	1.76328	1.96101	1.8254	1.14009	0.818955	0.938798	2.43196	1.42025	1.70174	1.43096	1.36768	1.49732	0.952777	1.69302	1.92751	1.10293	0.927098	0.72613	0.338618	0.448089	0.986619	0.605668	0.888715	1.38746	0.70778	2.10712	0.15093	0.781614	0.589389	1.96332	0.662322	0.426755	0.903078	1.23732	0.098021	2.28805	1.69182
TCGA-G2-A2EC-01A-11R-A180-07	TCGA-UCB	0.472643	0.424396	0.646522	0.0494815	0.44923	0.00232584	0.304948	0	-0.101726	-0.0055252	-0.420367	-0.528585	1.55908	1.51446	-0.0429893	0.182928	-0.703535	0.444108	2.32562	-0.669924	-1.20972	-0.931497	0.518216	0.0633504	-0.16902	-0.70881	2.14906	-0.600278	0.779079	1.99251	1.82521	2.32074	1.51198	1.92216	0.776001	0.936466	-0.180887	2.69752	-0.101207	0.287557	-0.241142	0.11324	0.765143	0.519025	-0.0852413	1.0074	-1.44463	-0.689594
TCGA-G2-A2EF-01A-12R-A18C-07	TCGA-UCB	1.6325	2.33086	3.59373	0.810797	1.60302	1.16958	1.20636	3.12563	0.313677	2.12662	2.23613	2.22472	1.52172	0.94176	0.723379	2.24664	1.01436	-0.635494	0.189476	1.68188	3.11056	3.06441	1.81021	2.46277	1.90015	0.568054	1.75947	2.70297	0.522652	1.81242	1.6861	1.27201	2.07666	1.01533	1.9401	1.87092	0.583199	0.294514	2.12066	2.07706	1.08134	1.29072	0.958953	-0.497364	1.75721	0.521483	5.37165	5.87849
TCGA-G2-A2EJ-01A-11R-A180-07	TCGA-UCB	-0.708443	0.973376	-0.274786	0.861888	-0.877683	-0.912967	-0.408509	0.893202	-0.729554	-0.557214	-0.877039	-0.422768	0.436841	1.18671	-1.07758	0.155082	-0.470331	2.52128	-0.659575	-1.29714	2.475	1.97337	2.39841	0.530656	1.65378	-0.199563	0.192136	-0.521877	-0.741346	0.0904529	0.0645648	-1.16657	0.231889	-0.804429	-0.50516	0.252936	-2.60683	-1.06072	0.241324	0.362029	-0.881381	0.55639	-0.766506	-1.12043	-1.21146	-0.192191	4.81758	5.1305
TCGA-G2-A2EK-01A-22R-A18C-07	TCGA-UCB	-0.283914	-0.349948	-0.283211	-0.536592	-0.850087	-0.077671	0.195485	-0.381843	-0.1129	-1.76102	-2.14272	-2.10688	-0.423309	-0.301719	0.762974	-1.03098	-0.904593	-0.355027	4.63791	3.91434	-0.934017	-1.05218	-1.10935	-0.92911	-1.64829	-1.36649	0.612352	-0.514439	0.989991	0.523672	0.815409	0.346789	1.22674	1.37626	0.0182726	-0.0369326	0.16946	2.40511	-0.731709	-0.450117	0.427488	-0.734708	0.146603	2.26316	-1.03825	-0.600872	-1.86988	-0.935207
TCGA-G2-A2EL-01A-12R-A18C-07	TCGA-UCB	-1.14518	-2.44067	-0.557886	-0.820331	-1.64777	-2.17651	-0.610248	-1.06171	-1.0273	-1.5534	-1.82181	-1.86246	-3.52117	-3.73298	-1.43547	-1.41729	-1.4934	-1.32036	-1.16746	-1.68924	-0.668857	-0.631549	-1.71721	-1.29473	-2.35944	-1.88654	-1.3355	-0.776741	-1.3525	-1.15707	-1.1805	-1.86099	-0.921024	-2.46623	-2.15728	-1.01651	-3.71654	-0.998278	-1.1807	-0.637986	-0.875727	-1.05777	-0.889279	1.06759	-1.96044	-1.05768	-0.556692	-0.335291
TCGA-G2-A2EO-01A-11R-A180-07	TCGA-UCB	0.729555	1.45833	1.95784	0.502036	2.20859	1.5036	0.576731	1.82629	1.74999	3.36209	3.24794	2.23325	1.21912	1.38226	1.39518	1.32781	1.82355	1.73516	0.573978	4.0208	1.91202	1.77752	2.37102	-0.206972	0.74026	2.28689	1.89494	0.860222	0.889876	2.37874	2.01545	0.837142	1.35955	2.46931	1.39223	1.73203	1.03418	2.7017	1.19966	2.04899	-0.00278474	0.117296	1.07928	0.36349	0.780119	1.27127	1.70738	1.34908
TCGA-G2-A2ES-01A-11R-A180-07	TCGA-UCB	0.0298489	-0.0791091	0.345702	0.105175	0.547935	0.883816	0.0753623	1.67833	0.352963	1.45516	1.31435	1.22402	-0.0373969	0.713351	-0.646633	0.375568	1.33872	0.647367	-0.866245	2.94996	0.814344	1.19842	0.503252	0.127838	0.767847	1.39322	0.681299	0.636988	-0.0123608	0.596738	0.658706	0.228069	0.374534	0.0959951	0.823983	0.484174	0.302494	-0.151057	1.15895	0.455765	0.141931	-0.211679	-0.170124	-0.277718	0.801109	0.27715	4.28799	3.70118
TCGA-G2-A3IB-01A-11R-A20F-07	TCGA-UCB	-0.781933	-0.223593	-0.54216	-0.130532	-0.999321	-0.197842	-0.584606	-0.120459	-0.75699	-1.09945	-0.975867	-0.764091	-1.08883	-0.932553	-0.957213	-0.756434	-0.976266	-0.272203	-1.21504	-0.847727	-0.0942859	-0.183229	0.0961129	-0.810249	-0.451065	-1.15611	-1.22446	-0.478555	-0.973654	-1.50189	-1.14029	-1.34798	-0.856467	-1.11193	-1.2202	-0.924005	-2.77076	0.867918	0.16808	-0.675805	-0.853145	-0.357977	-0.940296	-1.62886	-0.950974	-1.21652	-1.59897	-0.32137
TCGA-G2-A3IE-01A-11R-A20F-07	TCGA-UCB	-0.591279	-0.440724	1.05162	0.926925	-1.05946	-1.15359	-0.351513	-0.75786	-0.756959	-0.904306	-1.4887	-1.25627	-0.985479	-1.54065	-0.544506	-0.889015	-1.00673	-0.395264	-0.606224	-1.75081	-0.967217	-1.11821	-1.94278	1.05506	-0.979519	-1.26147	-0.0446844	-0.822475	-0.443276	-0.213281	0	-0.220896	-0.412942	-0.678066	-1.11132	-0.257412	-1.26148	0.659939	-0.565799	-0.790849	-0.302082	-0.661303	-0.0105556	0.759434	-1.38689	-0.933513	-2.70634	-1.15649
TCGA-G2-A3VY-01A-11R-A22U-07	TCGA-UCB	-0.950364	-0.171953	-0.726564	-0.884027	-2.33007	-1.79708	-0.842249	-1.23732	-1.23679	-3.71013	-3.54122	-3.16567	-2.08583	-3.02175	-1.83203	-1.22527	-1.45666	-1.28833	-1.24435	-1.5281	-1.12466	-1.18426	-2.63183	0.33049	-3.20897	-1.78979	-1.75343	-1.18435	-0.0167099	-1.59655	-1.41874	-1.1547	-1.03823	-2.22407	-1.77119	-1.29538	-3.92894	-0.808091	-1.02509	0.0195476	-0.530411	1.85172	-2.21879	-0.270549	-1.91819	-1.64095	-2.84327	-1.15833
TCGA-G2-AA3B-01A-11R-A39I-07	TCGA-UCB	-0.545411	0.0183415	-0.502733	-0.109647	-1.0027	-1.20075	0.0205881	-0.702033	-0.267456	-1.15816	-1.57758	-1.35903	-1.23884	-0.272003	-0.79138	-1.00494	-1.09169	0.0507188	0.146392	-1.77908	0.119879	0.399434	-0.44041	0.0233582	-1.34527	-1.37584	0.628353	-0.124752	-0.81775	1.21217	0.453915	-0.946731	-0.454178	0.0182206	-0.901029	0.529841	0.50831	0.662857	-0.384242	0.247409	0.829199	0.917636	-0.56476	-1.70012	-1.68237	-0.593928	3.45814	1.73179
TCGA-G2-AA3C-01A-21R-A39I-07	TCGA-UCB	2.65772	-2.0855	-0.679411	2.82382	4.80931	3.79344	2.31037	1.59944	3.71613	5.15349	4.502	4.50834	2.41213	1.74351	2.41645	2.62034	1.70366	3.2513	-0.969074	-1.69981	1.03362	0.828763	-0.0655668	2.26411	5.52012	4.4572	-0.248812	1.66185	1.73678	-0.304949	-0.369839	3.04806	1.37406	0.678299	2.63828	0.697713	0.637751	-0.95038	1.32619	-0.0866497	-0.104749	0.799062	2.63422	2.92188	3.48897	0.0497293	0.165558	-1.06087
TCGA-G2-AA3D-01A-11R-A39I-07	TCGA-UCB	-0.497233	-1.18567	-0.513143	-0.800847	-1.16416	-1.28646	-0.0473279	-0.569698	-0.667918	-2.08708	-2.49343	-2.3425	-2.00357	-2.02556	-1.03557	-1.28125	-0.0455969	-1.13102	0.416352	-1.45366	-1.12317	-1.00924	-1.79889	-0.569973	-2.1468	-1.36208	-0.547871	-0.714046	0.198945	-0.662023	-0.236392	-1.12398	-0.257307	-0.191028	-0.84333	-0.526114	-2.17692	1.02989	-0.445367	-0.627797	-0.412422	0.548526	-0.812666	-1.26697	-1.36551	-1.04227	-2.60859	-1.12814
TCGA-G2-AA3F-01A-12R-A42T-07	TCGA-UCB	-0.479765	-0.447084	-0.556356	-0.492464	-1.20822	-1.54926	-0.529339	-0.679576	-0.888476	-1.02467	-0.76538	-0.7067	-2.14241	-1.90255	-1.23473	-0.440412	-0.368394	0.486676	-1.16661	-1.74825	-0.661346	-0.639993	-1.11539	-0.707412	-1.40175	-0.687635	-0.819993	-0.626513	-0.44375	-1.1953	-0.97591	-1.03927	-0.729656	-1.07067	-0.846364	-0.786583	-2.12489	-0.689952	-0.893606	-0.668512	-0.420798	-0.735217	-1.53283	0.068463	-1.22855	-1.27407	-0.854923	-0.505844
TCGA-GC-A3BM-01A-11R-A22U-07	TCGA-UCB	-0.0531617	-1.53403	-0.110024	-0.386478	-0.585241	-0.83771	-0.366302	-0.77182	-0.436636	-0.700775	-0.536111	-0.672323	-1.19336	-2.27701	-0.373961	-0.290391	-0.367171	-0.699107	0.308744	-0.62106	0.249595	0.202297	-1.22037	-0.585011	-0.775453	-0.890658	-0.402025	-0.649186	-0.820828	-0.521215	-0.225664	-0.373644	-0.254612	-1.08894	-0.780496	-0.466565	-0.258986	-0.578704	-0.257832	0.289134	-0.0391829	-0.748164	-0.973549	0.124248	-0.413983	-0.553356	0.84017	1.117
TCGA-GC-A3I6-01A-11R-A20F-07	TCGA-UCB	0.46567	1.41547	2.31233	-0.217251	0.765477	0.841449	0.41889	0.977099	-0.251482	1.36508	1.38665	1.32058	0	0.0829674	1.40726	0.781503	0.883198	-0.395605	-0.271145	-1.50292	0.76979	0.913442	0.673496	0.230373	0.783602	0.607478	0.325091	0.853024	0.0247926	0.187193	0.683411	0.65505	0.262348	0.278702	0.800065	1.04416	2.37348	-0.48483	0.510806	0.384694	1.41347	1.9309	0.250377	0.632474	0.878079	0.138185	1.88171	1.96775
TCGA-GC-A3OO-01A-11R-A22U-07	TCGA-UCB	0.107172	1.16289	0.0887839	-0.0682944	0.484511	1.12666	0.0477875	0.346779	0.175772	0.162799	-0.234185	0.0445321	1.3961	1.32022	2.30837	0.758008	0.560685	2.17959	2.04182	1.33679	0.664932	0.0156684	-1.3278	0.31509	0.790757	0.611291	-0.842656	0.0427303	0.0948435	-0.456102	-0.597021	0.445944	0.135802	1.31092	0.382772	-0.71716	0.0821608	0.850891	0.075505	-0.657156	-0.0910402	0.17492	-0.214863	-0.290293	0.5425	0.0805707	-0.803126	-0.236451
TCGA-GC-A3RB-01A-12R-A220-07	TCGA-UCB	-0.374427	-0.336956	1.0493	0.22615	-0.434761	-1.11175	-0.362164	-0.438531	-0.768431	0.236957	0.564336	0.789127	-0.989844	-1.37543	-0.56856	0.177863	-0.379574	0.356761	-1.16535	-1.443	0.302873	0.284655	-1.48445	-0.277485	-0.0354166	0.0379743	-0.73965	-0.0354092	-0.677365	-0.710559	-0.570299	-0.385816	-0.553248	-1.32311	-0.184962	-0.382587	-1.41848	-0.243773	-0.185863	-0.358909	-0.563125	1.20931	-0.0227402	-0.8456	-0.207146	-0.983846	-0.442642	-0.419901
TCGA-GC-A3RC-01A-11R-A22U-07	TCGA-UCB	1.12462	1.83599	-0.586602	0.525093	1.32067	1.08084	0.823138	0.99091	1.4071	2.31774	2.59177	2.66459	2.33399	1.26848	1.26001	1.62085	1.71605	2.75488	-0.0135282	0.621516	1.60856	1.81644	1.55139	0.959625	1.63648	1.2702	1.57162	1.23737	1.05761	1.60399	1.69615	1.39348	0.238436	0.530744	1.24284	1.45893	1.04772	0.387816	1.5701	1.49957	0.213836	1.5574	0.536316	2.07146	1.6481	1.54763	2.74833	2.32008
TCGA-GC-A3RD-01A-12R-A22U-07	TCGA-UCB	-0.833008	0.337493	0.0460431	-0.646414	-0.458539	-0.219262	-0.468464	0.456455	-0.324213	-1.04389	-1.13904	-0.894374	-1.02653	-1.42835	-0.969593	-0.279201	0.839435	1.62179	-1.19931	-0.120182	0.236795	-0.455412	-1.7041	-0.0522851	0.26168	0.338799	-1.58608	-0.0531502	-0.51925	-1.59064	-1.01204	-0.31647	-0.633346	-0.783798	-0.515877	-1.00155	-1.55789	-0.940618	-0.0108195	-0.945412	-0.559552	-0.0813771	-1.11082	-0.0549721	-0.534956	-0.499238	-1.14317	-0.261718
TCGA-GC-A3WC-01A-31R-A22U-07	TCGA-UCB	1.66508	1.23646	2.57123	0.798146	1.79109	1.40215	1.49677	1.56001	1.05733	2.0954	2.37289	2.20042	0.700074	2.21717	1.00111	1.40542	0.0655909	0.849226	4.17747	2.43847	1.60608	2.07146	1.54088	0.993048	1.16156	0.927734	1.84374	1.18038	1.52776	1.76058	1.82652	1.86632	1.87401	1.80276	2.03748	2.08559	2.00358	3.14584	1.67115	2.07244	1.94592	0.959403	1.21715	1.15927	1.76477	1.63952	4.83488	3.02849
TCGA-GC-A3YS-01A-11R-A23N-07	TCGA-UCB	0.795871	1.07293	1.25611	0.688198	1.60761	1.55396	0.788499	1.08023	1.15616	1.56955	1.81897	1.66301	1.54734	1.42354	0.215181	1.08555	1.61874	0.183405	-0.350449	-1.30576	0.21504	0.745947	0.589454	0.256442	2.22506	0.856453	0.531136	1.364	0.433224	0.705908	0.707079	0.551023	0.00337624	0.0163574	0.977992	1.23638	0.204165	-0.311521	1.13774	-0.327308	-0.162498	0.666883	0.238173	3.76821	1.29222	1.30256	-0.45355	-0.114601
TCGA-GC-A4ZW-01A-11R-A26T-07	TCGA-UCB	-0.615866	-1.42153	-0.461943	-0.943583	-1.27207	-0.827473	-0.5335	-0.898923	-0.815921	-1.09387	-1.05754	-1.27981	-2.38928	-2.32431	-0.840395	-0.771651	-0.782298	0.351831	-0.88761	-1.77908	-0.612272	-0.286763	-0.655785	-1.02997	0.373699	-0.924349	-0.500086	-0.906653	-0.880478	-0.829384	-0.846	-1.14586	-0.617839	-1.23585	-1.09424	1.25582	-1.42601	-0.465068	-0.940274	-0.0778608	-0.423206	-0.924929	0.385978	-0.858024	-1.14351	-0.647226	0.448074	0.149385
TCGA-GC-A6I1-01A-12R-A31N-07	TCGA-UCB	2.1033	2.9694	3.44645	0.466795	2.36834	1.52645	1.71825	3.36852	1.34463	3.88404	3.74441	3.02115	1.10927	1.64615	1.70956	3.09965	1.94711	1.88906	1.08041	-0.54701	4.26008	3.475	3.19293	1.75919	3.60767	2.2796	2.84391	2.02579	1.7293	2.82478	2.33916	1.80906	2.8553	2.37355	2.80686	2.75085	1.9365	4.67543	2.157	2.60255	0.32914	1.98131	1.64766	1.94361	1.93323	2.40852	2.88691	1.97475
TCGA-GC-A6I3-01A-11R-A31N-07	TCGA-UCB	1.12128	1.48437	0.800856	0.162692	2.13136	1.00431	1.09731	1.85983	1.16617	2.33334	1.76917	0.901977	0.536801	0.177659	0.716048	0.782299	0.37796	1.65771	5.87215	1.83993	1.63101	0.803963	2.21264	-0.611381	1.5696	0.531739	2.31733	0.670699	1.33501	2.84839	2.06934	0.78815	1.99559	2.44752	0.939885	2.14989	1.08988	2.74907	0.600564	1.3872	1.07553	0.00999433	2.10877	1.2218	0.144877	2.16917	0.41546	0.535208
TCGA-GD-A2C5-01A-12R-A180-07	TCGA-UCB	-0.0152942	0.0709623	-0.0556564	-0.414796	-0.374636	0.198187	-0.239138	-0.252518	-0.332009	-1.18477	-1.04841	-0.697595	-0.173326	-0.0177568	0.408425	0.0405497	-0.121581	-0.675816	0.698013	0.907359	-0.675727	-0.937792	0.257582	0.00543854	-0.124364	-0.196702	-0.88951	-0.309603	-0.533937	-0.949088	-0.780375	-0.649242	-0.583396	-0.916543	-0.435584	-0.677075	-1.46415	-0.519136	0.185849	-0.868234	-0.63182	-0.340541	-0.92233	-0.36379	-0.0550597	-0.343014	-2.17882	-1.20997
TCGA-GD-A3OP-01A-21R-A220-07	TCGA-UCB	0.298749	-0.708101	0.921171	0.256562	0.245775	-0.00679235	0.189782	-0.49394	-0.174719	0.674455	0.784895	0.764531	0.36838	0.679548	-0.42057	0.656269	-0.0413677	0.267775	3.20048	2.97825	-0.574601	-0.0273165	0.505905	0.237156	0.214997	0.546729	0.580071	-0.0477537	0.0766713	0.409511	0.585536	1.21127	0.394871	0.244519	0.360378	0.209561	-0.0849007	0.690991	0.00434229	0.589513	0.121506	-0.621019	-0.0810603	0.350756	0.9131	0.24	0.0662614	-0.0937265
TCGA-GD-A3OQ-01A-32R-A220-07	TCGA-UCB	-0.848907	-0.9069	-0.433749	-0.769221	-1.02301	0.038466	-0.527443	-0.190134	-0.946681	-1.88959	-1.90796	-1.5377	-2.09702	-1.70853	-1.1611	-0.615703	-0.40829	0.168068	-1.16767	-1.36048	-0.493975	-0.705594	-1.87017	0.104272	-0.169521	-0.884316	-0.903723	-0.662552	-1.10011	-0.461482	-0.811576	-0.872484	-0.812917	-1.45324	-1.11112	-0.845253	-1.60752	-0.830747	-0.510562	-0.54683	-0.506359	-0.522263	-0.387531	-1.24695	-0.819203	-0.943401	1.55666	1.54605
TCGA-GD-A3OS-01A-12R-A220-07	TCGA-UCB	-0.433017	-0.515381	-0.600589	0.21621	0.185159	0.073042	0.231622	0.227404	0.154418	-0.276832	-0.393705	0.195676	1.45637	1.49442	2.30015	0.090191	0.22422	2.62062	-1.19914	-1.69575	0.373473	-0.147294	-0.658072	-0.0929578	0.832608	0.221811	-0.0356507	0.295474	0.640072	-0.0634711	-0.0470005	0.38242	-0.399822	-0.732173	-0.204226	-0.296184	-0.613281	-0.406751	-0.299543	-0.0732665	-0.363977	-0.474082	-0.620573	3.42306	0.325507	0.344367	-1.37423	-0.65376
TCGA-GD-A6C6-01A-21R-A31N-07	TCGA-UCB	0.0726312	0.697408	-0.458573	0.017339	1.01701	-0.939387	-0.281293	-0.531693	0.0558842	1.001	0.0575219	-0.642268	-0.109264	-2.7203	-0.370862	-0.624625	-0.863409	2.88642	-0.190528	-0.127071	0.402858	-0.986216	-0.439038	-0.795839	0.842061	-0.307564	-1.10546	0.00150177	-0.561112	-0.242364	-1.20807	-1.6412	-0.916573	-0.812099	-2.0061	0.00713174	-2.67469	-0.867175	-1.00938	-0.831082	-0.825997	-0.854295	0.336789	-0.871888	-1.19854	-1.29225	-2.60566	-0.852699
TCGA-GD-A76B-01A-11R-A32O-07	TCGA-UCB	0.714472	0.144298	0.31189	-0.0358976	1.00739	0.866016	0.884939	0.811031	0.374337	1.18955	1.20927	1.22046	-0.370323	-0.453521	1.5887	0.871501	0.459106	2.01289	3.18522	1.59594	0.829101	0.72787	0.480371	1.03918	0.773765	0.925587	1.89148	0.104377	0.942865	1.4869	1.46589	1.02742	0.846395	1.34644	1.02421	1.47861	2.37869	2.50874	0.57669	1.11558	1.71064	0.451898	1.03823	0.149921	0.674529	0.93834	2.20376	1.00384
TCGA-GU-A42P-01A-11R-A23W-07	TCGA-UCB	-0.73695	-1.19007	-0.694583	0.25203	-2.33006	-1.9709	-0.808662	-1.17721	-1.37305	-3.98011	-3.96017	-3.90813	-2.50206	-3.25056	0.685883	-1.56547	-1.13656	-1.25191	-1.21974	-1.52543	-1.2291	-1.16636	1.21947	-1.23767	-2.69282	-1.83528	-1.56007	-0.598025	-0.79041	-1.47195	-1.29973	-1.19146	-0.726961	-1.79615	-2.20916	-1.01189	-3.80456	-1.05044	-1.33686	-0.950741	-0.838589	-1.14364	-1.91293	-1.30188	-1.91163	-1.62758	-0.268082	-1.00734
TCGA-GU-A42Q-01A-11R-A23W-07	TCGA-UCB	-0.880385	-1.29517	-0.581409	-0.418448	-1.04953	-0.283182	-0.377339	-0.146396	-0.641313	-2.0116	-1.77211	-1.63251	0.562413	2.04351	-1.22696	-0.943834	-0.579865	-0.968255	-0.595245	-1.05269	-0.591957	-0.564359	-1.61872	-1.25648	-1.38566	-0.999144	-1.04312	-0.268642	-0.562107	-1.50925	-1.08556	-1.47088	-0.730842	-1.48212	-1.36683	-0.594716	-2.78142	-0.861275	-0.561162	-0.675954	-0.714018	-0.749362	-1.5472	-1.04858	-0.791128	-0.812518	-1.70449	-1.12606
TCGA-GU-A42R-01A-11R-A23N-07	TCGA-UCB	-0.358226	-2.05973	-0.653804	0.363963	-1.20136	-1.42484	-0.701505	-0.860065	-0.724538	-2.23166	-2.34901	-2.55221	-2.02887	-1.96994	-1.75079	-1.35016	-1.09907	-0.804178	-0.978415	-1.77908	-0.859847	-0.824246	-1.92463	-0.574867	-1.92837	-1.23758	-1.07735	-0.917276	-0.857782	-1.15448	-1.05573	-1.07709	-0.8029	-1.19256	-1.50124	-1.2318	-3.98649	-1.03377	0.143721	-0.686564	-0.823153	-0.000392615	-1.56173	-1.18661	-1.65151	-1.30266	-2.34484	-0.755806
TCGA-GU-A762-01A-11R-A33J-07	TCGA-UCB	2.67977	2.0428	2.06118	1.30143	3.25882	1.99399	2.10083	1.88219	2.13056	4.44383	4.24244	3.77987	2.9807	2.32395	2.26102	2.60108	0.702199	2.27974	3.43313	-0.0513585	2.20757	3.22555	3.76567	1.316	2.29383	3.33943	3.2221	2.21562	1.87916	3.73537	3.16064	2.01198	2.04339	2.70227	2.50933	3.31513	2.42249	1.68089	1.69974	2.97479	1.2313	1.15544	2.35229	0.934361	2.64625	1.98671	5.02979	5.464
TCGA-GU-A763-01A-11R-A32O-07	TCGA-UCB	-0.815868	-1.68159	-0.703909	-1.13177	-1.34904	-1.23071	-0.598541	-1.06754	-0.820757	-1.73301	-1.8679	-1.93693	-1.67836	-3.49108	2.9449	-1.25385	-1.41506	-1.36918	-0.720075	-1.49188	-1.09577	-0.886006	-0.775524	-1.35877	-1.32638	-1.78965	-0.795372	-0.544403	-1.05771	-0.726684	-0.802907	-0.274933	-0.718776	-1.10193	-1.97499	-0.834761	-0.632823	-0.749643	-0.487487	-0.488768	-0.81081	-1.28766	-1.11735	-1.68574	-1.38909	-1.09587	-2.26709	-1.03009
TCGA-GU-A764-01A-11R-A352-07	TCGA-UCB	1.25137	0.82961	2.19713	0.558855	2.08028	1.17579	1.05418	1.40921	1.43365	2.32206	2.22937	2.08256	1.35022	1.35979	0.833961	1.49633	1.34492	0	4.06247	3.78551	0.300931	1.09465	1.19103	0.269117	1.95902	2.02178	1.39527	1.68996	0.796174	1.76752	1.29818	0.980268	0.965666	1.3542	1.45594	2.07537	0.924961	3.17143	0.911575	0.845659	0.133742	0.178004	1.52341	1.64948	1.36938	1.48347	2.56312	1.57348
TCGA-GU-A766-01A-11R-A32O-07	TCGA-UCB	1.76104	1.78531	-0.432886	1.97504	2.42695	0.557864	1.45395	3.32676	1.54669	2.67948	2.25905	2.63462	2.36648	2.16992	1.62332	2.87141	2.73844	1.05818	1.68715	-0.743032	4.33962	3.56132	4.45499	3.55528	2.47224	2.44847	2.92884	2.59793	1.43081	2.81401	2.64209	1.28146	2.51837	1.10402	2.45204	2.98364	2.92548	0.916281	2.45475	2.68437	1.99064	1.44484	2.26708	-0.0413847	1.77945	2.79598	7.09297	7.12796
TCGA-GU-A767-01A-11R-A32O-07	TCGA-UCB	0.605133	-0.529612	-0.669974	0.181952	-0.328556	-1.14188	-0.457851	-0.551967	-0.212787	-0.271209	-0.853361	-1.13404	0.509852	0.00104909	-1.04828	-0.768806	-0.829336	0.326317	1.043	1.15231	0.99005	0.204174	-1.36425	0.0635581	-0.635266	-0.782985	-1.38347	-0.769362	-0.557696	-1.27552	-1.07608	-0.645618	-0.411646	-0.823211	-1.42657	-0.862452	-1.19304	-0.918556	-0.541771	-0.825964	-0.630792	-0.379374	-0.207342	-0.128736	-0.648438	-0.78147	-1.25468	-0.464738
TCGA-GU-AATO-01A-11R-A39I-07	TCGA-UCB	0.509692	0.0709891	-0.0640119	0.324113	1.58397	1.51032	0.474055	0.909995	0.889641	2.11162	2.03366	1.81996	1.74712	1.38319	3.08532	1.00918	1.15408	0.251174	3.39158	2.95059	0.657572	1.12463	1.4287	1.01041	1.79505	0.929358	0.867182	1.06536	0.855303	1.38234	0.771165	0.881682	0.895472	1.39595	0.819154	1.00771	1.35211	2.66204	0.444329	0.858635	0.377444	1.70171	0.569077	0.889779	0.705578	1.04601	1.34548	0.964627
TCGA-GU-AATP-01A-11R-A39I-07	TCGA-UCB	0.631824	1.09753	1.20729	0.46986	0.175171	-0.527915	0.00946298	-0.138231	0.485907	0.905357	0.784987	0.907928	1.19253	1.18886	1.51338	0.506498	0.2091	1.28445	-0.976127	1.63114	-0.0482237	-0.0448076	5.94767	1.77942	0.488425	0.52736	0.810504	0.130833	1.09198	0.636667	0.410494	0.180245	0.508122	-0.203377	0.210582	0.865366	-0.0839521	0.0557357	0.450963	-0.198594	-0.503658	0.598356	1.32998	0.795709	-0.137313	0.433881	2.14541	1.78316
TCGA-GU-AATQ-01A-11R-A39I-07	TCGA-UCB	0.109114	-0.448641	0	-0.00103103	0.436091	0.0503642	-0.0933186	-0.271311	0.310482	0.383729	0.582996	0.522857	0.11553	0.203958	-0.47255	0.291899	-0.261264	-0.840229	0.693808	-0.17509	-0.0714874	0.470143	0.330172	-0.397458	-0.116186	-0.108766	-0.386881	0.0772387	-0.196147	-0.689222	-0.77775	0.0632761	-0.201192	-0.517432	0.0804639	-0.112344	-0.130341	-0.836983	-0.178684	-0.526967	0.147137	-0.250113	-0.289953	-0.866783	0.304416	-0.902901	1.6811	0.931715
TCGA-GV-A3JV-01A-11R-A220-07	TCGA-UCB	0.495969	0.786674	1.02911	0.141707	0.173364	-0.573828	0.470679	-0.382207	0.0158682	0.5918	0.713617	0.662904	0.440108	0.486943	0.29923	0.0816682	0.130272	0.626878	2.83177	2.7867	0.0256557	0.319451	1.13334	-0.537771	-0.0387198	-0.716128	1.15265	-0.0974574	0.280795	1.67338	1.24477	0.853625	0.695901	0.915872	0.4745	0.461127	0.584269	1.86553	0.17884	1.23322	0.715298	0.327821	0.101631	-0.576624	0.0320096	0.811545	1.32617	0.783147
TCGA-GV-A3JW-01A-11R-A20F-07	TCGA-UCB	-0.82569	-1.40448	0.00175315	-0.548442	-2.07449	-1.74514	-0.788585	-1.04804	-1.11562	-2.92953	-3.10507	-2.89667	-2.39156	-1.58093	1.29655	-1.41754	-1.38643	-1.20992	-1.07404	-1.3391	-1.20141	-1.20083	-2.69118	0.0765922	-2.52181	-1.68041	-1.50052	-1.06671	-0.855178	-1.70482	-1.35637	-1.4748	-0.868919	-1.41877	-1.95141	-1.26727	-3.59793	-0.913327	0.428885	-0.779917	-0.74366	-0.114628	-1.96279	-1.05113	-1.6606	-1.65104	-3.17985	-1.05464
TCGA-GV-A3JX-01A-11R-A20F-07	TCGA-UCB	0.464371	1.29098	1.69433	0.41425	0.42214	0.995543	0.268904	0.382251	-0.159845	1.42754	1.67533	1.40442	-0.782059	-1.37587	1.76602	0.864182	0.193119	1.42343	-0.537741	0.0290233	0.592651	0.917598	0.888668	0.507061	0.542452	0.265417	0.918195	0.750199	0.147899	0.82166	0.793242	0.847205	0.376863	0.516357	0.585322	0.811042	0.564021	-0.08051	0.23734	1.03784	0.87992	0.10402	0.418191	-0.496244	0.521379	2.63519	2.7238	2.95723
TCGA-GV-A3JZ-01A-11R-A21D-07	TCGA-UCB	-0.153894	0.043847	-0.0855107	-0.043705	0.025845	0.514685	-0.336276	0.248125	0.129287	0.354098	0.627529	0.750131	0.00157444	0.160444	0.011018	0.594498	0.319426	1.34399	-0.878883	-0.582283	0.522433	0.337746	-0.783161	0.264414	0.331909	0.583737	-0.472589	0.436857	0.0202415	-0.569294	-0.433322	-0.0171841	-0.422293	-0.17429	0.267618	-0.242308	-0.52474	0.392793	0.271738	0.110433	-0.449551	0.0937449	0.70522	-0.395687	0	-0.532587	0.42875	-0.101763
TCGA-GV-A3QF-01A-31R-A22U-07	TCGA-UCB	-0.480175	-1.43606	-0.659402	-0.132881	-1.56884	-0.687878	-0.607456	0.315086	-0.838728	-3.13617	-3.47627	-3.34732	-2.92042	0.0689851	-1.50996	-1.27843	0.294418	-1.34882	-1.19847	-1.71556	-0.79336	-1.1034	-0.214793	-0.298102	-2.25527	-1.74097	-1.82141	1.0831	-0.753041	-0.803617	-1.31161	-1.5244	-0.874205	-1.32663	-1.63485	-1.35377	-4.1904	-0.716556	-1.15126	-1.05264	-0.85802	-0.904372	-1.21481	-1.80512	-1.7013	-1.45776	-0.696005	-0.31721
TCGA-GV-A3QG-01A-11R-A220-07	TCGA-UCB	1.65083	1.74793	4.03939	1.61263	2.03071	2.02579	1.96638	2.16147	2.22944	2.20631	2.15069	2.21983	1.16173	1.72695	1.08499	2.15297	2.35711	1.33527	6.80376	5.17535	0.965818	1.79401	2.92253	2.45557	2.01386	2.71717	2.94545	2.336	3.50463	3.06946	3.40634	2.37799	3.86246	4.11697	3.57401	2.07367	1.88098	5.31425	1.91523	2.36298	1.5007	0.773157	3.04739	1.35054	2.03315	3.04406	3.73895	3.33652
TCGA-GV-A3QH-01A-11R-A220-07	TCGA-UCB	-1.12879	-1.75215	-0.728492	-0.40017	-2.0751	-1.73664	-0.681921	-0.855676	-1.02192	-2.3781	-2.24517	-2.20206	-1.41779	-3.45795	-1.70991	-1.29805	-1.07901	-1.20714	-1.24637	-1.77908	-0.859033	-1.09263	-2.81721	-0.220518	-2.48057	-1.17653	-1.5206	-1.06863	-0.71007	-1.71267	-1.38956	-1.49733	-0.920858	-1.93158	-1.86619	-1.212	-3.77185	-1.05006	-1.12863	-0.768848	-0.707306	0.585446	0.0215238	-0.463617	-1.85318	-1.42621	-1.12154	-0.445063
TCGA-GV-A3QI-01A-11R-A220-07	TCGA-UCB	-0.635078	0.281966	-0.535333	0.653154	-1.86165	-0.480925	-0.841652	-1.37822	-1.36013	-2.67464	-2.78837	-2.54008	0.110882	-2.24736	-1.10376	-1.29118	-1.29636	-0.878732	-1.27369	-1.77908	-1.24212	-1.20407	-2.47232	-0.886944	-2.2483	-1.6843	-1.56924	-1.16677	-1.41556	-1.57004	-1.37762	-1.34592	-0.92692	-2.37946	-2.06231	-1.26581	-1.43643	-1.0904	-0.961296	0.172294	-0.272351	-0.756737	-2.1867	-0.733827	-1.38596	-1.59179	-1.99736	-0.614928
TCGA-GV-A3QK-01B-11R-A23N-07	TCGA-UCB	-0.172762	0.0308937	-0.321202	-0.801792	-0.236377	0.261154	0.51156	0.379079	-0.303951	-0.719539	-0.924995	-0.86263	-0.98389	-1.32263	1.45846	-0.349472	-0.667344	1.38387	1.24246	-1.6059	-0.174699	0.0962039	0.742914	0.653439	-0.92652	-0.933632	1.26759	-0.539187	-0.0598713	1.15424	1.25586	0	0.363316	0.917349	0.231446	1.11615	0.315932	0.222714	0.221953	0.753865	0.362679	-0.59566	0.133526	-0.741769	-0.79464	0.920828	0.323918	-0.143049
TCGA-GV-A40E-01A-12R-A23N-07	TCGA-UCB	-0.619476	-0.228641	-0.637944	1.10771	0.441362	1.28354	0.540567	1.31914	0.711215	0.463256	0.160762	0.357071	0.801113	-0.0942396	-0.201711	0.170005	0.614686	3.10896	-1.17327	-1.77908	1.76212	1.48947	0.716212	0.278058	0.782922	1.18524	0.0270135	0.515114	-0.205962	-0.159117	-0.199587	-0.462429	-0.546772	-0.653581	-0.0703316	0.250042	-1.14444	-0.928523	0.100043	0.44096	-0.360242	0.14969	0.793389	-0.456767	-0.0811091	0.0972157	1.00157	0.613249
TCGA-GV-A40G-01A-11R-A23N-07	TCGA-UCB	-0.224499	-0.279664	-0.717417	-0.660557	-1.79542	-1.42629	-0.830594	-0.959969	-0.929121	-2.72596	-2.94601	-2.91034	-2.66855	-3.52689	-0.708798	-1.34771	0.460007	-0.521783	-1.27369	-1.70635	-1.24851	-1.06725	-1.54214	-1.41617	-1.93771	-1.50058	-1.8022	-1.04795	-1.19096	-1.63518	-1.43996	-1.22791	-0.894754	-1.79264	-1.84072	-0.829094	-1.02015	-1.05663	-1.0936	-0.929633	1.03483	-0.724079	-0.570832	-1.69301	-1.81392	-0.877094	-1.32589	-1.20408
TCGA-GV-A6ZA-01A-12R-A33J-07	TCGA-UCB	0.0415495	-0.329673	-0.118994	-0.444895	-0.144585	0.362045	0.369991	-0.03102	-0.14229	-0.44051	-0.295603	-0.319967	-1.39432	-1.8596	0.221569	-0.23893	-0.331864	-0.265773	-0.427814	-1.67899	-0.195759	0.4196	0.503166	-0.572682	-0.65727	-0.497799	0.574304	-0.292887	-0.149513	0.847171	0.637398	-0.24722	-0.138208	0.293985	-0.0496317	1.22569	1.25545	0.495213	-0.159211	0.998508	1.10733	0.294167	0.263792	-1.02391	-0.441433	0.448711	1.20847	0.900123
TCGA-H4-A2HO-01A-11R-A180-07	TCGA-UCB	0.235386	0.309542	0.567676	0.36192	-0.437404	-0.760984	-0.0244937	-0.303411	-0.547765	-1.17407	-1.65213	-1.39879	-1.3087	-0.227444	1.92954	-0.72605	-1.11017	-0.723579	0.404035	-1.71224	-0.826336	-0.47133	0.0499406	-0.341141	-1.13681	-0.960583	1.26335	-0.788278	-0.1642	0.76667	0.832042	0.41025	0.612988	0.827296	-0.156935	-0.417676	-1.10542	0.430633	-0.500428	0.354122	-0.588396	-0.551102	-0.277839	-0.65965	-0.397078	0.522832	-0.721218	-0.860884
TCGA-H4-A2HQ-01A-11R-A180-07	TCGA-UCB	-0.746425	-2.28809	-0.109552	-0.700184	-0.966529	-0.647128	-0.558607	-0.681243	-0.550933	-1.50146	-1.44163	-1.18191	-1.62524	-2.60844	-0.910935	-0.486513	-0.963246	-0.059263	-0.948613	-1.74541	-0.265173	-0.216816	-1.9744	-0.648832	-0.982659	-0.891395	-0.475716	-0.57852	-0.82611	-0.721564	-0.53681	-0.474696	-0.182644	-1.01262	-0.865307	-0.629856	-1.44427	-0.019127	-0.3957	-0.496154	-0.563897	-0.786034	0.357588	-0.0122324	-0.870129	-1.01874	0.32742	-0.0307744
TCGA-HQ-A2OE-01A-11R-A206-07	TCGA-UCB	-0.937928	-1.72729	-0.37506	-0.348051	-1.20788	-0.589835	-0.511119	-0.717876	-0.877478	-1.79936	-1.71164	-1.64651	-0.469587	-0.985617	-1.24861	-0.808144	-0.565568	-0.24126	-0.00515057	-1.47795	-1.07546	-0.9078	-0.906824	-0.886286	-1.94149	-1.05655	-0.749196	-0.679386	-0.573912	-0.117582	-0.507451	-0.83852	-0.368043	-0.831957	-0.996722	-0.509778	-1.88164	0.0127817	-0.33428	-0.352699	-0.512677	2.00857	-1.50202	-0.560993	-0.800099	1.14325	-0.771193	-0.479171
TCGA-HQ-A2OF-01A-11R-A26T-07	TCGA-UCB	-0.74532	-0.287605	-0.531029	-0.602286	-2.00142	-1.68768	-0.77623	-1.32507	-1.24981	-2.74613	-2.6046	-2.54562	-2.70335	-2.9072	0.504076	-0.968838	-0.54242	-1.02569	-1.16412	-1.77908	-1.27547	-0.921321	-2.28071	-0.49766	-1.89408	-0.873607	-1.65758	-1.28252	-0.829766	-1.71726	-1.40122	-0.878667	-0.0135063	-2.52897	-1.9259	-1.16035	-2.86594	-0.993295	-1.14839	0.243941	-0.706094	-1.20116	-0.841591	1.00958	-1.46148	-1.75736	-3.06985	-0.70601
TCGA-HQ-A5ND-01A-11R-A26T-07	TCGA-UCB	-1.23521	-1.51968	-0.741918	-1.14422	-1.31273	-1.09835	-0.463397	-0.0307336	-0.865941	-1.87441	-1.91668	-2.53872	0.080926	-0.814732	-1.23269	-1.23312	-1.08242	-0.732191	-0.444112	-0.0317564	-0.0633563	-0.077561	-0.487743	-1.19155	-1.39472	-1.38119	-0.694625	-0.636313	-1.16722	-0.972251	-0.56626	-1.90554	-0.70853	-1.58896	-1.4584	-0.785124	-0.721684	-0.948408	0.278567	0.0475176	-0.0225483	-0.950066	-0.408209	-1.76641	-1.87687	-1.19019	2.04407	1.94835
TCGA-HQ-A5NE-01A-12R-A28M-07	TCGA-UCB	-0.296357	-0.199179	-0.507405	-0.326148	-0.563055	1.42119	-0.104849	0.868557	-0.519115	-0.635678	-0.824316	-0.235208	-0.0635279	0.343132	-0.961516	0.15858	0.383055	2.10665	-0.191579	4.16778	0.872586	-0.0723573	1.71177	-0.0692713	0.226777	0.334782	-0.494221	-0.0153753	-0.664732	-0.495507	-0.405425	-0.280602	-0.399867	-0.92503	-0.275006	0.0163379	-0.938542	-0.259678	0.320641	-0.56933	-0.497056	0.23855	-0.550811	-0.671656	-0.106122	0.853672	1.14904	1.80606
TCGA-K4-A3WS-01A-11R-A22U-07	TCGA-UCB	0.388038	0.126114	0.579271	0.57004	1.0095	1.00454	0.997754	0.66135	1.11112	0.644554	0.536253	0.516001	1.91509	2.38701	1.15471	0.801019	0.666254	1.42228	3.53999	3.68822	0.224236	0.885511	1.34821	0.367985	0.508228	1.54229	1.23775	0.257995	1.16693	1.06386	1.33178	0.594857	1.02017	1.29062	1.14385	1.19947	0.415023	1.98887	0.634969	1.04096	0.561308	0.422027	0.795763	1.10842	0.938298	1.30831	2.63354	2.28114
TCGA-K4-A3WU-01B-11R-A23N-07	TCGA-UCB	0.971629	0.778839	1.26834	0.493963	1.13966	1.11999	1.61298	1.01832	0.982868	0.704033	0.501672	0.365206	1.55285	1.94627	-0.40074	0.626533	0.269786	-0.932416	6.38718	4.35651	0.744429	0.956478	2.19163	0.856658	0.756484	0.467507	1.85102	0.900564	2.70287	1.98002	2.14749	1.15267	2.65646	3.13182	2.3843	0.769524	1.05102	4.27424	0.553177	1.2406	0.807854	0.418427	1.8669	1.94779	0.473565	1.67477	-1.12627	-0.43498
TCGA-K4-A3WV-01A-11R-A22U-07	TCGA-UCB	-1.29149	-2.19333	-0.540331	0.609951	-1.56438	-0.955584	-0.702702	-0.218046	-1.03346	-2.04367	-2.27478	-2.27179	-0.530283	-1.00355	-1.45253	-0.108299	-0.939246	-1.38134	0.751549	-1.17841	-0.665486	-0.538592	-1.85994	-0.640588	-1.57621	-1.25487	-1.8674	-0.470339	-0.717852	-1.93826	-1.51067	-1.78248	-0.779325	-2.25384	2.38292	0.696864	-1.30148	-1.07888	-0.997922	-0.367554	-0.786107	0.300791	-1.54951	-0.14851	-1.35583	-1.68856	-2.2917	-1.24675
TCGA-K4-A4AB-01B-12R-A28M-07	TCGA-UCB	0.347267	-1.25905	0.904127	-0.0703547	0.751147	0.889402	-0.0911702	-0.279024	-0.369112	1.09134	1.16673	1.02609	0.804788	0.850017	-0.145949	0.262665	0.594359	-0.636839	-0.766443	0.633022	-0.662076	-0.230945	-1.49189	-0.66102	0.947395	-0.0658793	-0.275219	0.669999	-0.425165	-0.106792	-0.213959	-0.0118325	-0.542161	-1.19252	-0.00598775	0.0175625	0.53628	-0.409246	0.52274	-0.478843	-0.2362	-0.490428	-0.34536	-0.187236	1.12517	0.599274	-1.69731	-0.642359
TCGA-K4-A4AC-01A-21R-A26T-07	TCGA-UCB	0.516977	1.46511	-0.374261	0.801578	1.55412	0.900612	0.521255	0.901576	1.30392	2.27059	1.99779	1.79863	2.03978	1.82442	0.381892	0.784882	1.12658	1.00164	-0.268202	1.27265	0.225417	0.392824	1.26515	0.0686557	1.98144	1.32259	0.240511	0.970992	0.383776	0.453934	0.316789	0.446869	0.038768	-0.483189	0.581667	0.881716	0.285551	-0.712996	0.793332	-0.0627326	0.951787	3.15973	0.322574	1.02566	0.941064	0.201669	3.72547	4.07871
TCGA-K4-A54R-01A-11R-A26T-07	TCGA-UCB	0.493207	1.55293	1.17317	0.442248	1.02319	1.521	0.927958	1.32504	0.773231	1.65678	1.55413	1.43234	1.05764	1.03691	2.26744	0.73149	0.932165	2.45987	0.247843	1.51782	1.57958	1.88145	2.92365	0.855582	1.41409	1.43661	1.66146	1.02298	0.666219	1.83978	1.84228	1.13228	1.2478	1.17582	1.40206	2.01673	0.534807	-0.307029	1.09677	1.64858	0.835521	0.289698	1.25124	-0.461195	0.432123	1.69152	2.46363	1.49326
TCGA-K4-A5RH-01A-11R-A30C-07	TCGA-UCB	1.97714	0.364573	2.26693	1.98085	3.29763	1.90852	2.08699	1.3425	2.13903	4.50955	4.65872	4.43293	2.79414	2.38519	3.13969	2.75232	2.30158	3.89671	2.12557	1.04842	3.25268	3.46239	4.52407	2.07657	2.99194	4.24394	3.0206	1.36656	2.17381	2.85326	3.19435	2.84396	2.02813	2.381	3.05845	1.77347	3.08092	0.636076	2.41319	4.25416	2.61614	1.63189	2.56404	2.85723	3.27673	3.34812	5.02709	4.29395
TCGA-K4-A5RI-01A-11R-A28M-07	TCGA-UCB	0.200283	-0.335988	0.988551	-0.049767	0.280366	1.30395	0.299061	-0.357356	0.118426	0.361006	0.70972	0.622834	0.239517	0.42818	-0.866859	0.0987821	-0.0460673	-1.11294	-0.626004	-0.0209861	-0.358626	-0.352893	0.673261	-0.428305	0.660481	-0.207323	-0.648507	0.500545	-0.428866	-1.04221	0.078157	-0.13573	-0.231986	0.176867	0.1299	1.20021	-0.776143	-0.996549	0.541066	-0.614879	-0.609269	-0.484394	-0.148133	0.450124	0.464596	-0.0577819	-2.64041	-1.175
TCGA-K4-A5RJ-01A-11R-A28M-07	TCGA-UCB	2.23305	1.50009	3.57958	2.01037	3.85126	1.98599	2.65371	1.73802	2.22437	4.7678	4.76427	4.52729	2.31208	2.90346	3.25845	3.52277	1.66818	6.01203	1.53537	-1.65655	2.96068	3.34784	4.14794	2.51827	4.41027	4.44018	3.36686	1.67535	2.73342	3.0275	3.32758	3.46627	2.79653	3.031	3.55631	2.46432	3.18504	-0.283628	2.63882	3.89513	2.00398	2.51905	2.84844	3.82988	3.55394	3.4849	4.42029	3.84591
TCGA-K4-A6FZ-01A-11R-A31N-07	TCGA-UCB	0.189315	-0.356728	-0.0884829	-0.185501	0.985422	1.48521	0.69026	1.89893	0.267248	1.09224	1.05815	0.893078	1.03478	0.148174	-0.48827	0.996146	0.760176	0.221874	-0.32435	-1.093	0.514348	0.618177	0.259523	0.149869	1.22971	0.688327	0.317078	0.934819	0.0984975	0.380517	0.304207	0.43973	0.169893	-0.1153	0.706948	0.783586	0.945276	0.775074	0.68174	0.524705	0.865907	0.459671	-0.0725259	1.30854	0.758095	0.805196	2.4665	2.56069
TCGA-K4-A6MB-01A-11R-A31N-07	TCGA-UCB	-0.595893	-0.111103	0.669753	-0.268436	-0.609137	-1.2201	-0.398868	-0.64558	-0.919638	-0.708534	-0.577481	-0.454266	0.0240091	0.394352	0.0245156	-0.0710459	0.366488	-0.487249	-0.444726	1.17108	-0.600251	-0.692511	1.34834	1.1637	-0.168745	-0.321571	-0.980886	-0.369697	-0.544094	-1.1905	-0.664341	-0.189314	-0.508174	-0.541546	-0.58249	-0.644261	-1.44364	-0.909438	-0.181481	-0.72251	-0.572969	1.09419	-0.18659	0.0420022	-0.34097	-0.93363	-2.16909	-1.14161
TCGA-K4-A83P-01A-11R-A352-07	TCGA-UCB	1.6576	1.29807	3.18368	0.782599	2.18598	1.97293	2.65479	2.44885	1.67766	2.43384	2.34362	2.27235	1.90597	2.11311	0.649651	1.8924	2.73156	-0.620302	6.35638	5.45506	0.708245	1.21388	1.5756	0.703445	2.06478	2.79478	2.39381	1.47353	4.26926	2.69234	3.02532	2.40941	3.77883	3.97229	3.46309	2.33163	1.9663	6.3842	1.59561	2.04483	1.59338	0.497124	2.91713	1.90707	2.31274	2.9573	0.962485	0.474084
TCGA-K4-AAQO-01A-11R-A38B-07	TCGA-UCB	0.100438	-0.199983	0.798565	0.0461655	0.847427	0.14102	0.2895	-0.156234	0.695621	0.786274	0.678781	0.630178	1.38581	1.54526	0.243062	0.486364	0.285491	2.10085	4.13453	3.22655	-0.719616	-0.19579	0.249885	0.201791	0.315396	0.773463	0.681409	0.0700828	1.21342	0.548977	0.804403	0.978624	1.19393	1.47151	0.944362	0.177157	0.393606	2.37288	0.389356	0.258148	0.116302	-0.349348	0.285954	1.35467	1.03449	0.604916	0.954878	0.629498
TCGA-KQ-A41N-01A-11R-A33J-07	TCGA-UCB	-0.991855	-1.63475	-0.66203	-0.643444	-1.9323	-1.60197	-0.777214	-0.805242	-0.877542	-2.75916	-3.18503	-3.22747	-1.3009	-0.247036	1.31206	-1.59913	-1.15884	-0.925099	-0.600812	-1.57755	-1.28694	-1.23964	0.348798	-1.14143	-2.55269	-1.59325	-1.48781	-1.19468	-1.05612	-1.60022	-1.27813	-1.52873	-0.93426	-1.45378	-2.02658	-0.83861	-3.58099	-0.675065	-1.06252	-0.95397	-0.855003	-0.948784	-1.94155	-1.84798	-1.80372	-0.892093	-3.12194	-1.19487
TCGA-KQ-A41O-01A-12R-A352-07	TCGA-UCB	-1.48585	-1.04009	-0.659253	-1.37599	-2.70722	-2.21423	-0.972989	-1.34703	-0.736921	-4.53509	-4.60233	-4.78938	-1.33726	-3.99459	-1.48563	-1.59642	-1.41861	-1.41765	-1.23016	-1.74238	-1.19978	-1.33478	-2.91487	-1.33145	-2.85622	-1.97754	-1.91737	-1.29228	-1.52386	-1.93201	-1.49718	-1.08897	-0.937634	-2.71776	-2.6772	-1.46964	-4.32786	-1.02889	-1.20795	-0.5869	-0.931598	-1.34456	-1.84012	-1.52805	-2.2299	-1.88427	-3.29171	-1.10955
TCGA-KQ-A41P-01A-12R-A33J-07	TCGA-UCB	0.540408	1.16437	0.650465	0.241751	1.11023	-0.118672	0.144151	0.92287	0.379975	1.04011	0.775783	0.731225	-0.0936675	-0.131655	-0.342303	0.760063	0.971454	2.54568	1.5689	2.57856	0.285246	-0.175539	-0.122316	0.0595682	0.808827	0.137796	-0.0493524	0.608624	0.4876	-0.144917	-0.11006	0.277444	0.0133322	1.29677	0.475432	0	-0.26607	-0.402815	0.0704586	0.0292818	-0.355257	0.0225449	-0.385811	-0.0371763	0.363721	0.0973093	0.212119	0.46872
TCGA-KQ-A41Q-01A-11R-A33J-07	TCGA-UCB	-1.21558	0.226666	-0.714729	-1.12242	-1.03549	-0.777255	-0.570144	-0.675363	-0.956068	-2.47279	-3.50828	-3.2419	-0.290482	-2.09355	-1.52402	-1.25585	-0.753722	0.610655	-1.03985	-0.620072	-0.61153	-0.845545	-2.09928	-1.12803	-2.04465	-1.74659	-1.47891	-1.04817	-0.905221	-1.57822	-1.22994	-1.84023	-0.93668	-1.43227	-1.87807	-1.27854	-2.20854	-0.97531	-1.00078	-0.8674	-0.609325	0.550896	-1.78637	-1.43376	-1.64806	-1.06002	-3.03593	-1.14723
TCGA-KQ-A41R-01A-21R-A352-07	TCGA-UCB	-0.0769337	0.440208	-0.608857	-0.148493	-1.42994	-2.21958	-0.63846	-0.704618	0.185177	-1.81824	-1.8634	-2.08518	-2.5396	-1.18564	-0.885236	-0.954208	-1.00718	0.0224039	0	-1.23721	-0.573541	-1.08219	-1.20247	-0.98067	-1.77408	-1.39733	-0.83526	-1.08597	-0.801132	-0.682347	-0.606767	-0.881302	-0.67294	-0.577338	-1.38665	-0.766655	-1.86645	-0.904018	-0.641282	-0.892897	-0.513674	0.644834	-0.995018	-1.72281	-1.51436	-1.06058	-0.671088	-0.337045
TCGA-KQ-A41S-01A-12R-A33J-07	TCGA-UCB	0.0423781	-0.88876	0.306187	0.09365	0.303454	-0.0765296	0.0505359	0.121598	0.390884	1.26575	1.38488	1.21178	0.996321	0.862657	-0.541517	0.720965	1.35727	-0.855027	-0.409054	-0.918481	0.259792	-0.0728082	-1.16309	0.21267	0.899173	1.91425	-0.445039	-0.0584795	0.42309	-0.719857	-0.398096	0.0328048	-0.101446	-0.656813	0.222255	0.571772	0.940452	-1.00184	-0.094388	-0.188731	0.36614	0	-0.618437	0.55511	0.542324	-0.459311	-1.33761	-0.996901
TCGA-LC-A66R-01A-41R-A30C-07	TCGA-UCB	0.638452	1.14341	0.485086	-0.048276	1.09306	1.53008	1.24223	1.66718	0.521056	1.5829	1.48047	1.56605	1.41258	1.27995	0.19613	1.46804	0.890674	2.17519	1.23473	2.73116	2.36439	1.94327	2.43072	0.708005	1.86101	1.21201	1.88906	1.2111	1.10583	1.88974	1.85108	0.817026	1.54208	1.38751	1.90272	1.42008	1.24308	3.16988	1.18425	2.25728	1.55459	1.03488	1.21214	2.21492	1.37899	2.3091	4.72308	5.61536
TCGA-LT-A5Z6-01A-11R-A28M-07	TCGA-UCB	-0.46481	0.760238	-0.176906	-0.7859	-0.471465	-0.46214	0.424435	-0.354153	-0.06643	-0.10352	-0.0851274	-0.456081	-1.60938	-2.60651	0.437922	-0.378468	-0.126918	1.48281	0.497988	-1.52872	-0.178721	-0.0477261	0.0984209	-0.707034	-1.2707	-0.484253	0.859657	-0.672067	-0.14045	0.468511	0.467253	-0.409288	-0.0266804	0.714211	0.0951956	0.402783	-0.7156	0.732663	-0.560587	1.10986	1.11631	-0.498592	-0.309074	-0.46433	-1.1983	0.116138	0.33793	0.846931
TCGA-LT-A8JT-01A-11R-A36F-07	TCGA-UCB	-0.400692	-0.719713	0.0656255	-0.621048	-0.874933	-0.815785	-0.243732	-0.885246	-0.532837	-0.9369	-0.928074	-0.786375	-1.26995	-1.82796	-0.227521	-0.766329	-1.23469	-0.964284	1.12084	-0.468587	-0.73692	-0.592245	-1.31741	0.497227	-1.45375	-0.665063	0.106302	-0.727027	-0.411726	0.0467599	0.180355	0.433083	-0.016714	-0.419067	-0.519606	-0.199156	-1.24842	0.409461	-0.735795	-0.147556	-0.340808	-0.869425	-0.582687	-0.96539	-0.878195	-0.393011	-0.628605	-0.491452
TCGA-MV-A51V-01A-11R-A26T-07	TCGA-UCB	-0.110915	-0.683841	-0.725507	0.215836	-1.84947	-1.92221	-0.86604	-1.08166	-1.21942	-2.43902	-2.76905	-2.8702	-1.31871	-1.82925	-0.287115	-1.44406	-0.274726	-0.754009	0.239871	-0.533142	-0.518954	-0.368363	-1.00255	-1.24613	-2.15351	-1.59502	-1.65105	-1.24962	-1.25072	-1.4112	-1.33116	-1.14915	-0.892034	-1.65464	-1.95947	-0.902487	-1.37997	-0.765689	-1.19922	-0.799775	-0.452535	-1.07461	-1.72355	-1.47271	-1.67044	-1.53248	0.443805	-0.539482
TCGA-PQ-A6FI-01A-11R-A31N-07	TCGA-UCB	-0.034824	0.476664	-0.0110129	0.346895	-0.558287	-0.439063	-0.11728	1.5314	-0.125949	0.156793	0.0750086	0.124388	1.18515	1.80667	-1.08744	-0.328514	-0.288159	-1.22469	-0.260194	2.43012	0.511255	0.485785	0.885177	-0.550099	1.59071	-0.65949	0.068615	0.430847	-0.776168	0.0703198	0.0258451	-1.08399	-0.358304	-0.450718	-0.418499	0.369137	-1.14835	-0.336282	-0.139096	0.250895	-0.492111	-0.693119	-0.564889	0.518121	-0.536561	-0.610176	0.344436	0.779454
TCGA-PQ-A6FN-01A-11R-A31N-07	TCGA-UCB	0.517007	0.835729	-0.0554622	-0.40219	0.772299	0.771098	0.424556	0.932943	0.016995	0.524373	0.0440148	-0.19427	-0.115987	-0.20184	-0.320703	-0.236521	-0.0156194	0.104838	1.59023	3.4756	0.31054	0.118156	-0.314689	-0.88931	0.755655	-0.245797	-0.145457	0.298336	0.593306	0.321251	-0.166174	-0.857679	0.72599	1.05497	0.0234817	0.289413	-1.25649	2.61718	0	0.0484665	-0.412466	-0.871526	1.47778	-0.855008	-0.703948	0.370611	0.0537486	0.872055
TCGA-R3-A69X-01A-22R-A30C-07	TCGA-UCB	0.639481	0.45286	1.08224	0.621211	0.882498	1.58995	0.956467	0.12418	0.778155	0.839649	1.21692	1.18129	0.717033	1.10376	0.539829	1.38875	0.748258	2.16982	3.67856	3.72074	0.356543	0.0301243	0.500934	0.651185	1.3554	2.01811	1.24032	0.638785	1.02744	0.852652	1.28934	1.38743	1.08814	1.2256	1.5443	1.05769	0.756933	2.20261	0.960736	0.633075	0.716984	2.27439	1.50231	1.02442	1.6691	0.840001	-0.248417	-0.877917
TCGA-S5-A6DX-01A-11R-A31N-07	TCGA-UCB	1.76965	2.87039	1.19119	1.17941	2.78124	0.375025	1.01052	1.23151	2.25386	3.72187	3.03942	2.11287	0.962233	0.955092	1.65672	1.429	0.426165	0.180218	4.48679	4.943	1.23341	0.637527	2.72888	-0.0854922	1.81314	0.81505	2.3211	1.22032	1.14046	2.845	1.59249	1.01985	1.91393	2.36674	1.26088	2.01464	1.50689	3.11672	1.16945	1.32538	0.644919	0.578754	1.62811	1.65653	0.612871	1.29786	1.41447	1.7452
TCGA-S5-AA26-01A-11R-A38B-07	TCGA-UCB	-1.13417	-2.19213	-0.754624	-1.196	-1.89015	-1.97762	-0.810048	-1.19214	-0.902604	-3.3996	-3.65202	-3.48913	-2.13148	-1.16746	-1.52701	-1.55473	-1.19627	-1.09961	-1.0666	-0.538518	-1.16267	-1.21239	-1.79901	-1.27918	-1.64012	-1.89167	-1.42518	-0.681838	-1.06939	-1.12506	-1.10723	-1.18506	-0.825342	-1.12754	-2.23475	-0.923233	-2.90878	-1.04908	-1.10579	-0.981946	-0.758154	-0.965939	-1.2353	-1.04571	-1.73257	-1.39086	-2.80954	5.29923
TCGA-SY-A9G0-01A-12R-A38B-07	TCGA-UCB	0.650508	-0.594681	0.428185	0.0943202	0.162712	0.377844	0.577203	0.0637433	0.357608	-0.273915	-0.603738	-0.338649	2.1236	2.18036	-0.723376	0.565385	0.195709	0.879114	4.47857	4.14589	0.381891	0.598005	-0.386639	-0.189345	0.614538	-0.00200991	0.222497	0.100549	1.6942	0.00269987	0.565525	-0.0774311	1.20056	1.3584	1.06735	-0.169002	-0.165457	2.94213	-0.115618	0.00250085	0.375608	-0.533903	0.488673	0.305362	0.587876	0.763599	-1.66627	-0.573795
TCGA-SY-A9G5-01A-11R-A38B-07	TCGA-UCB	0.928954	0.707772	0.150056	0.37087	1.53256	1.50582	1.57858	0.852364	1.53723	2.01696	1.82101	1.96644	1.20681	1.46127	1.77727	1.36942	1.62272	2.91041	0.284686	3.81067	1.21356	1.87782	4.31089	0.698895	1.77473	1.75839	2.40515	0.853085	1.02191	2.04727	2.0591	1.299	1.02558	1.87393	1.53923	2.45721	2.76962	0.963732	1.24373	2.15536	1.41829	2.34316	1.15154	1.00185	1.57127	1.88579	2.90465	2.87843
TCGA-UY-A78K-01A-11R-A33J-07	TCGA-UCB	1.18471	1.27486	1.41874	0	2.01364	0.127726	1.7953	1.40911	1.73992	2.00608	2.06313	2.01229	-0.585209	-0.571941	0.481475	0.697329	-0.153773	1.1418	5.26385	5.33496	0.672083	1.43942	1.78314	0.166174	1.37847	0.956602	2.71235	0.905534	3.07352	2.70759	2.49678	1.66985	2.84224	3.47263	2.24218	1.86315	1.57293	4.34418	1.09473	1.75265	1.26626	0.737448	2.29025	0.941131	0.650895	2.09939	2.32167	2.26265
TCGA-UY-A78L-01A-12R-A33J-07	TCGA-UCB	-0.528378	1.35245	0.118068	-0.602604	-0.0269872	-0.0472328	-0.364222	0.484591	-0.10889	-0.365098	-0.616072	-0.373835	-0.303788	0.954486	1.04331	0.0258127	0.07021	1.50132	0.0850511	2.41878	0.021783	-0.400886	3.00161	0.240108	0.53426	0.0689661	-0.886053	-0.0559848	-0.512395	-0.960017	-0.80474	-0.901491	-0.386689	-1.3602	-0.777568	-0.746617	0.702057	-0.494336	-0.462144	-0.473201	0.692249	-0.681601	-0.963865	-0.137837	0.486638	1.90679	-0.362024	-0.427208
TCGA-UY-A78M-01A-21R-A352-07	TCGA-UCB	-0.614206	-0.218673	-0.479145	-0.706067	-0.377813	0.0267808	-0.481293	-0.153125	-0.29249	-0.435958	-0.799323	-0.744089	0.346653	-0.069333	-0.720075	-0.830978	-0.624927	-0.516178	0.59051	0.379277	-0.292307	-0.845342	-0.121681	-1.15686	-0.00131599	-0.65906	-1.22661	-0.221217	-0.814795	-0.945987	-0.967079	-1.42012	-0.832627	-1.36894	-1.27727	-0.933473	-2.35152	0.090381	-0.692463	-0.930935	-0.80354	-0.358075	-1.05414	-1.10934	-1.05389	-0.964599	-1.69556	-1.03401
TCGA-UY-A78N-01A-12R-A33J-07	TCGA-UCB	-0.904027	-1.84384	-0.599144	-0.715454	-0.896498	-1.35493	-0.597596	-0.814907	-0.608143	-1.65872	-2.13056	-1.83464	0.00925594	-0.580707	-1.40802	-1.07257	-0.800303	0.145992	0.428462	0.71534	-0.550935	-0.788036	-1.67048	-0.918052	-1.63104	-1.44361	-0.855851	-0.641986	-0.95207	-0.798402	-0.805216	-1.32286	-0.592014	-1.0135	-1.62327	-0.75011	-2.77579	-0.887633	-0.262837	-0.628834	-0.78739	-1.10946	-0.858581	-1.19357	-1.28737	-0.946446	-2.12296	-1.0558
TCGA-UY-A78O-01A-12R-A33J-07	TCGA-UCB	-0.133067	0.373135	-0.432852	-0.53771	-0.265292	-0.212861	-0.396154	-0.294993	-0.606572	-1.25598	-1.31719	-1.35285	-0.88906	0.393586	-0.66081	-0.652491	-0.602189	-0.470598	1.40459	1.51228	-0.813233	-0.84964	-1.30358	-1.04527	-0.31314	-1.30229	-0.579696	-0.287212	-0.163635	-0.0533469	-0.663068	-0.630039	-0.325186	-0.0830568	-0.696382	-0.710109	-1.32981	1.403	-0.198529	-0.900578	-0.604309	-0.665537	-0.803067	-1.11777	-0.530943	-0.585169	-0.798977	-0.320191
TCGA-UY-A78P-01A-12R-A36F-07	TCGA-UCB	1.42497	1.77723	2.06883	0.869322	2.24094	1.71852	1.37089	3.07267	1.66958	2.447	2.40373	2.08403	1.6314	1.92307	0.606471	1.88699	2.32664	1.40708	0.626511	4.31118	2.2611	2.09373	2.52332	1.40487	2.61855	2.04488	1.81407	1.64751	1.53463	1.93759	1.42071	1.62005	1.87272	2.55811	2.25218	1.51795	1.80187	1.56111	1.64513	1.68804	0.908083	1.87618	1.44064	0.957146	1.82579	1.62399	4.65925	5.17091
TCGA-UY-A8OB-01A-12R-A42T-07	TCGA-UCB	-0.692669	0.604834	-0.705984	-0.643057	-0.326328	-0.236257	-0.100992	0.389565	0.310116	0.505014	0.175969	0.310279	2.12192	1.45527	1.89278	-0.424551	-0.401246	3.00409	-1.03573	-1.04488	1.40543	1.47674	0.544833	-0.13937	0.194244	-0.450789	0.202154	-0.077627	-0.488445	0.660195	0.2052	-1.16786	-0.451542	-0.762486	-0.583536	0.133345	2.52866	-1.08175	0.215701	0.634007	1.67209	-0.391711	-0.554132	-1.12165	-0.198787	0.180758	1.12629	1.47706
TCGA-UY-A8OC-01A-11R-A36F-07	TCGA-UCB	0.147369	-0.164308	-0.66187	-0.278763	0.625795	1.34759	-0.211886	0.709009	0.0203069	-0.0953288	-0.241073	-0.376447	0.213607	0.326674	-0.80875	-0.444934	0.0333514	1.45124	1.26042	2.67871	0.138863	-0.113425	-1.99419	-0.858125	0.633412	-0.44408	-0.750693	0.690163	-0.242223	-0.886364	-0.698508	-0.905392	-0.547038	-0.199677	-0.460762	-0.695381	-1.01581	2.68223	0.150937	-0.736307	-0.616253	-0.228441	0.414213	-1.08003	-0.0739613	-0.199403	-0.746408	-0.109735
TCGA-UY-A8OD-01A-11R-A36F-07	TCGA-UCB	0.3833	0.629314	0.290626	-0.0186023	0.586405	0.195888	0.58762	0.67599	0.674904	0.481188	0.364363	0.352373	1.36864	1.35742	-0.157867	0.306613	0.528926	-0.131323	5.0806	3.32501	-0.149501	0.142589	0.742662	0.183023	-0.00304883	-0.722723	0.969701	0.0279041	1.30024	1.07826	0.839634	0.327091	1.16631	1.43077	0.773247	-0.167343	0.25063	1.85978	0.160406	0.818606	0.32413	-0.298128	0.346015	0.0397669	0.265186	0.726464	-0.0814122	0.182763
TCGA-UY-A9PA-01A-11R-A38B-07	TCGA-UCB	0.164232	-0.4566	0.152094	-0.613734	0.123639	0.918092	0.383237	-0.432409	-0.2797	0.416981	0.306864	0.59453	0.35677	0.28913	0.230232	-0.176333	-0.00728712	-0.203033	-1.02824	-1.77908	0.44229	1.45778	1.23391	-0.131396	-0.573807	-0.608195	0.741152	0.186551	-0.237014	0.819747	0.993661	0.381373	0.0194051	0.399888	0.0414218	1.1417	1.83763	-0.861061	-0.351191	1.61954	0.927344	-0.252789	-0.262214	-0.995857	-0.0751573	0.545904	2.80125	2.91597
TCGA-UY-A9PB-01A-11R-A38B-07	TCGA-UCB	1.53492	1.65549	2.19688	1.1187	2.09382	2.29998	1.64106	2.35654	1.84558	3.10561	3.19986	3.03648	2.26896	1.81356	2.06499	2.10633	2.04962	2.05719	1.83915	1.0225	2.07532	2.12594	2.93363	1.53603	2.37243	2.57889	2.50105	2.02651	1.58458	2.33197	2.22752	1.7192	1.807	2.44844	2.38145	2.33494	1.86106	3.39085	1.96512	2.30093	1.23221	0.976215	1.47615	1.72204	2.11024	1.7575	5.34902	4.83726
TCGA-UY-A9PD-01A-11R-A38B-07	TCGA-UCB	-0.0267819	-0.511671	-0.268885	0.0932104	-0.717481	-1.31562	-0.506951	-0.62988	0.0657769	-0.844966	-0.971755	-1.08488	0.0189338	0.213619	-0.461468	-0.664038	-0.058177	0.194164	0.221541	2.59781	-0.477762	-0.235316	1.22852	-0.805993	-0.872238	-0.772706	-0.63389	-0.45094	-0.543887	-0.690726	-0.749643	-1.192	-0.564861	-1.51635	-0.8824	-0.219824	-0.256892	2.55558	-0.610092	-0.763317	-0.159782	-0.924269	-1.06009	-1.4409	-1.08156	-0.678541	0.524106	-0.0254211
TCGA-UY-A9PE-01A-11R-A38B-07	TCGA-UCB	-0.457911	0.0264032	-0.218794	-0.199377	-0.636821	-1.61934	-0.570179	-0.32415	-0.587441	-0.88719	-1.20827	-1.25282	0.18235	0.133623	0.260055	-0.737603	-0.708501	-0.680836	0.784002	-0.115102	-0.888024	-0.61118	-0.124394	2.92878	-0.225811	-1.01304	-0.964272	-0.835622	-0.207394	-1.05091	-1.06705	-1.17352	-0.354389	-0.822663	-1.11086	-0.711539	-1.13747	1.90993	-0.64242	-0.510904	-0.586286	-0.869157	-0.7929	-1.20409	-0.989019	-0.49038	-0.641121	-0.453169
TCGA-UY-A9PF-01A-11R-A38B-07	TCGA-UCB	-0.391223	0.244792	0.768202	0.610126	-0.570604	-0.833638	-0.163734	0.342898	-0.522365	-0.304047	-0.264366	-0.444582	-0.294873	0.386928	-0.885966	-0.326662	0.331411	-0.821971	1.92973	0.0488041	-0.129169	0.0468511	-0.548875	-0.409816	-0.876956	-0.894684	0.0658849	-0.273347	0.183273	-0.0165399	0.0851414	-0.102475	0.0513285	0.355075	-0.170304	-0.268666	-0.700796	1.00922	-0.06963	-0.0374761	-0.316014	0.264464	-0.128561	-0.438439	-0.787419	-0.268604	-0.150212	-0.090582
TCGA-UY-A9PH-01A-11R-A38B-07	TCGA-UCB	1.52752	1.17637	0.991426	0.574909	2.44061	1.5779	1.33437	1.87268	1.85508	2.98063	2.85814	2.75425	0.420411	0.401134	3.58853	2.27486	2.20954	3.39086	2.62727	2.82528	0.739249	1.41764	2.41275	1.36773	2.57542	2.37579	1.91545	1.37601	1.46595	1.86004	1.79104	1.76037	1.28752	1.89636	2.20517	2.20996	2.93783	2.88388	2.11593	1.91356	1.51605	2.33309	1.2024	1.18799	1.89379	2.23704	2.87494	2.58073
TCGA-XF-A8HB-01A-11R-A36F-07	TCGA-UCB	-0.347543	0.57942	-0.248117	-0.786436	-0.550307	-0.917772	-0.633801	-1.23019	-0.876802	-0.722986	-0.66479	-0.544773	-3.22762	-3.7174	-0.239127	-0.547381	0.516781	-1.28176	-1.24281	-0.739796	-1.2888	-1.18741	-2.24951	-1.19976	-0.847437	-1.1523	-1.48212	-0.550637	-0.732566	-1.32861	-1.3303	-1.09183	-0.751716	-0.873606	-1.27763	0.90661	0.217778	-0.508693	-0.706423	-0.880327	0.461695	-0.793849	-0.299303	1.92979	-0.731964	-1.56506	-2.42434	-0.70159
TCGA-XF-A8HC-01A-11R-A36F-07	TCGA-UCB	-0.766115	-0.449333	-0.676576	-0.619218	-2.1382	-2.04183	-0.917984	-1.08661	-1.25701	-3.26276	-3.49721	-3.53178	-2.6665	-3.04476	-0.692973	-1.56713	-1.1738	-1.09018	-1.22422	-1.77908	-1.20325	-1.12057	-2.62251	-1.02976	-3.47037	-1.56028	-1.80324	-1.31514	-1.45459	-1.73599	-1.55102	-1.91293	-1.02981	-2.73947	-2.16775	-0.667838	-3.0136	-1.08382	-1.31178	-0.88469	-0.549988	-1.04376	-1.04923	-1.85624	-2.1203	-1.52749	-3.07802	-1.20285
TCGA-XF-A8HD-01A-11R-A36F-07	TCGA-UCB	0.757844	-0.531016	0.566676	0.0561957	1.16718	2.6605	1.38404	1.06907	0.657982	1.94085	1.51079	1.46778	0.541229	0.3725	1.39091	0.309472	0.828931	2.19162	0.938651	5.33416	2.00685	2.59192	3.69079	0.814931	-0.276071	1.28971	2.10155	0.546537	0.780061	2.11807	2.25937	-0.10022	0.970108	1.99873	1.39702	2.17875	2.43408	0.571714	0.705433	2.73796	1.38153	1.06585	1.11766	-0.870159	0.161713	1.47106	4.46505	4.5069
TCGA-XF-A8HE-01A-11R-A36F-07	TCGA-UCB	0.437404	0.236954	1.31383	0.167048	0.878592	2.16187	1.06146	3.21548	0.353656	0.918009	0.907247	0.719115	0.443128	0.310457	-0.279911	1.23059	0.743486	0.0400188	-0.554158	3.37278	1.71545	1.91154	1.87274	0.983224	0.846042	1.3045	1.50825	0.820169	0.549105	1.24659	1.32703	0.437191	0.760886	0.745822	1.73091	1.21623	0.437108	0.338249	0.396067	2.07102	0.355961	0.470284	0.571218	-0.548062	0.433018	0.818504	3.74853	3.66529
TCGA-XF-A8HF-01A-11R-A36F-07	TCGA-UCB	0.305485	1.89799	0.942778	0.792313	0.752431	-0.656224	-0.209274	-0.22075	0.0284078	0.357209	0.567123	0.110557	0.160266	-0.0415642	2.71226	0.154531	-0.0734673	-1.12063	1.95922	1.9599	-0.312336	-0.252779	-0.151328	-0.362068	0.301423	0.0669934	-0.267393	0.0887396	-0.170609	0.109371	-0.243152	0.468274	0.133327	0.250346	-0.260211	1.96757	-0.494043	0.151276	-0.0538031	-0.632384	-0.500308	-0.488546	0.206627	-0.288888	-0.540047	0	-1.65078	-1.00895
TCGA-XF-A8HG-01A-11R-A36F-07	TCGA-UCB	-1.16703	0.715759	0.420245	0.199327	-1.17015	-1.61935	-0.713667	-0.975049	-0.993182	-2.32665	-1.92992	-1.57366	-2.3649	-3.05998	-1.59812	-0.861766	-1.16497	-1.3785	-0.962183	-1.70777	-1.10377	-1.19246	-3.22875	-0.945766	-1.42648	-1.50571	-1.87941	-0.467034	-0.760792	-1.93318	-1.49969	-1.38971	-0.17998	-2.39511	-1.44704	-1.43307	-1.71863	-1.07266	-0.933641	-0.853964	-0.153119	-1.01813	-1.74369	-1.42124	-1.12447	-1.81998	-3.14214	-1.16059
TCGA-XF-A8HH-01A-11R-A38B-07	TCGA-UCB	0.178703	-0.0694551	0.493647	0.159085	0.0310746	-0.488856	-0.0936388	-0.385557	0.12183	0.24675	0.242639	0.147396	0.359918	0.915343	-0.496085	0.514464	0.530525	-0.201668	1.97091	2.55238	-0.754827	-0.613732	-0.791649	-0.210539	0.092797	0.379883	-0.0715457	-0.134255	0.0683399	-0.640708	-0.157372	0.247324	0.128028	-0.210615	0.195423	-0.522237	-0.120797	0.142496	-0.0993637	-0.449571	0.0681003	-0.352281	0.121929	0.128107	0.225626	-0.687543	-0.517272	-0.25089
TCGA-XF-A8HI-01A-11R-A38B-07	TCGA-UCB	-0.348184	-1.67116	-0.137708	-0.971866	-0.946645	-1.0856	-0.407404	0.212467	-0.609236	-1.65642	-1.59964	-1.45585	-2.09524	-2.1283	-0.927535	-0.886344	-0.944172	-0.929872	-0.317677	-1.74387	-0.40233	0.0157061	-2.38207	-1.02353	-1.63956	-1.13642	-0.100329	-0.467617	-0.671618	-0.256312	-0.214839	-0.253777	-0.43093	-0.823255	-0.889251	-0.298622	-0.615554	0.352413	-0.613043	-0.572237	-0.435167	-0.769588	-0.644241	-1.18159	-0.79516	-0.773638	-2.67297	-1.17925
TCGA-XF-A9SH-01A-11R-A39I-07	TCGA-UCB	-0.644038	0.418175	0.228896	-0.762865	-0.697343	-0.801112	-0.513722	-0.694858	-0.610946	-0.771953	-0.838756	-0.84709	-0.540749	-0.769835	0.212697	-0.405208	-0.480334	-0.393494	0.324947	-0.43019	-0.800265	-0.677361	-1.17676	-0.846902	-0.965691	-0.536995	-0.986405	-0.653654	-0.539874	-0.957723	-0.768989	1.06	-0.47156	-0.532394	-0.447717	-0.597049	-0.91418	0.18298	-0.403466	-0.726405	-0.353583	-0.909386	-0.946948	-0.527749	-0.394479	-0.603627	-3.01258	-1.15624
TCGA-XF-A9SI-01A-11R-A39I-07	TCGA-UCB	1.9871	1.31183	3.12706	1.03927	2.29519	2.30003	2.85674	3.47589	2.03737	2.84466	2.77311	2.68253	1.20161	1.58932	1.92118	2.04827	1.27848	0.827225	4.93162	3.7383	1.86358	3.20048	4.03814	1.9409	1.68737	2.4871	3.6928	2.47439	4.06057	3.38865	3.41296	2.55817	3.50645	3.851	3.31112	2.69315	2.28436	4.90286	1.96323	3.82082	1.55196	1.74372	3.04221	2.41262	2.09518	3.54354	3.92277	4.08255
TCGA-XF-A9SJ-01A-11R-A39I-07	TCGA-UCB	0.821713	0.936824	0.442731	0.987833	1.66369	1.02554	0.727939	1.01981	1.47174	2.25407	2.02057	1.80242	0.638821	0.488707	1.75495	0.770896	1.03326	2.68548	2.88062	1.83595	1.27143	2.02494	2.31548	0.303483	1.46901	1.63494	1.49668	1.06384	1.01033	1.51872	1.27277	0.729451	0.940312	1.85392	1.30618	1.21119	1.48116	1.93485	0.913377	1.66632	0.48645	0.0647964	0.97237	1.04711	1.29296	1.81217	2.01462	2.05554
TCGA-XF-A9SK-01A-11R-A42T-07	TCGA-UCB	0.787036	0.131783	1.41873	0.728898	1.50019	1.48739	0.844497	0.359057	1.07191	1.35048	1.42192	1.55881	2.04577	2.14551	2.22111	1.04325	1.34833	-0.651275	1.29685	1.09745	-0.322596	0.494185	4.50081	0.547116	1.42714	0.945298	0.990849	1.1095	0.885565	0.798013	0.752674	1.44123	0.766885	0.558456	1.0072	0.501517	2.02535	0.966151	1.11777	0.215203	0.870953	1.41908	0.863926	0.742069	2.04964	1.41794	0.93139	1.617
TCGA-XF-A9SL-01A-11R-A39I-07	TCGA-UCB	1.47541	0.54447	1.09503	0.405992	2.14796	1.91532	1.86959	1.12993	1.76939	1.99037	1.57411	1.46673	2.60583	2.3891	0.431131	1.35261	1.14769	2.4859	6.18594	5.78682	0.132931	0.00688615	0.438135	1.07099	1.96282	2.09938	1.94223	0.892882	3.08236	2.63861	2.55193	1.98072	3.03012	3.46665	2.31653	2.04558	1.83368	4.47768	0.844815	0.584783	1.04458	0.0481037	2.25925	1.85438	2.13644	1.62924	-1.33732	-0.703644
TCGA-XF-A9SM-01A-11R-A42T-07	TCGA-UCB	2.4357	2.12415	4.44994	2.1101	3.16232	2.12195	2.05288	2.47088	1.96797	4.01375	4.10467	3.69074	1.93807	2.49257	2.09111	2.55678	2.54209	0.464005	2.00892	3.18602	2.54707	3.07317	3.43988	1.48803	2.79036	3.69672	3.06887	2.28397	2.0748	3.2213	2.90389	2.60495	2.69532	2.54355	2.88911	2.60186	2.87367	1.06761	2.47398	3.20823	2.47637	2.14447	2.19007	2.69646	2.79394	2.20075	4.75217	5.25373
TCGA-XF-A9SP-01A-11R-A39I-07	TCGA-UCB	0.642277	0.774618	1.53203	0.659641	1.32012	0.790793	0.340159	-0.276439	1.16951	1.85937	1.53701	1.55838	1.83442	1.96901	0.56515	0.84406	0.364105	2.0728	3.08776	4.30172	0.677966	0.373673	0.555829	0.417639	1.21264	2.23832	0.790469	0.415745	0.843612	0.668189	0.786462	0.427298	0.560804	0.939257	0.996168	0.320065	0.491409	2.43896	0.295108	0.299711	-0.227703	-0.0616894	0.0274902	0.717631	1.161	1.27129	-0.0614114	0.155531
TCGA-XF-A9ST-01A-11R-A42T-07	TCGA-UCB	-0.90082	1.33496	-0.666653	1.66121	-2.39984	-1.93037	-0.817424	-1.02037	-1.38294	-2.97708	-2.95357	-3.27208	-3.44182	-3.34417	-1.95129	-1.38115	-1.4173	-1.25404	-1.01392	-1.19634	-0.909658	-1.16392	-2.84392	-0.620897	-2.74249	-1.53445	-1.71575	-1.3376	-1.24951	-1.6536	-1.47466	-1.86653	-0.934032	-1.91716	2.05776	-1.13444	-3.72824	-0.440944	-1.26874	-0.987269	-0.994335	-0.578876	-2.22189	3.65355	1.14524	-1.33391	-3.19979	-1.24387
TCGA-XF-A9SU-01A-31R-A39I-07	TCGA-UCB	0.363084	0.514088	-0.011452	0.0774162	1.32936	1.2297	0.4412	1.08795	0.910367	1.1744	0.833201	0.654241	1.4585	1.13743	-0.0692363	0.384893	0.725269	1.42993	4.20481	2.65926	-0.143274	-0.010826	0.248712	0.0749135	1.52299	0.945363	0.690766	0.395807	0.487553	0.911649	0.575332	0.184409	0.684771	1.04958	0.535371	0.696476	0.00151757	1.94988	0.117519	0.156044	-0.222565	-0.347889	1.14657	0.982698	0.68553	0.917473	0.677533	1.07276
TCGA-XF-A9SV-01A-21R-A42T-07	TCGA-UCB	-0.55428	-0.483905	-0.482112	-0.168957	-0.250028	-0.10398	-0.527335	-0.581646	0.08566	0.0714906	0.3318	0.151666	0.476398	0.957907	-0.66793	0	-0.0469133	-0.743522	1.25837	-1.19137	-0.605096	-0.581183	-0.237477	0.0301532	0.00349191	0.119305	-0.719814	-0.151404	-0.0452829	-0.39715	-0.682201	-0.50162	-0.24478	-0.264824	-0.691681	-1.06438	-1.35795	-0.0352702	-0.380059	-0.424286	-0.684533	-0.743271	-1.24118	-0.487577	0.062777	-0.473866	-2.05664	-0.734215
TCGA-XF-A9SW-01A-11R-A42T-07	TCGA-UCB	0.641359	-0.6581	-0.0278397	0.461877	2.08133	1.36201	0.46032	0.681929	1.503	2.07172	1.76352	1.62096	2.58618	2.47171	0.975201	1.65174	1.26516	3.37018	4.02974	2.87322	-0.497278	-0.109505	5.72399	0.67944	1.46575	2.53462	0.125888	0.535797	1.06049	0.68186	0.360905	0.879782	0.973706	1.295	1.14542	-0.185192	0.959176	2.16024	0.598186	-0.0531539	-0.0210626	-0.00158562	-0.142341	1.83935	1.65143	0.897264	-0.18211	-0.218271
TCGA-XF-A9SX-01A-21R-A39I-07	TCGA-UCB	0.884255	0.800389	0.887606	1.25641	2.88676	2.23003	1.63166	1.64927	1.36705	3.64793	3.20605	3.06606	1.69258	1.77549	2.0429	2.2391	2.54398	5.63724	3.68999	3.80543	0.85352	1.7297	2.33274	0.949221	2.89327	2.81343	2.6254	0.842418	1.70686	2.56829	2.19675	2.07975	1.45999	2.23669	1.88723	2.34756	2.2813	1.60263	2.16898	1.38836	0.946961	0.964482	1.55309	1.9763	2.32078	2.92039	2.797	2.90361
TCGA-XF-A9SY-01A-21R-A42T-07	TCGA-UCB	1.44339	2.10578	3.03458	0.941994	1.90723	1.7428	1.38452	3.02221	0.929234	2.864	2.86298	2.94747	2.07284	2.28167	1.26912	2.54091	1.67194	2.98605	2.72892	0.572661	2.51069	2.83719	2.74313	2.01547	2.13849	2.57188	2.14128	1.98727	1.28246	2.20107	2.04782	1.75604	1.72783	1.18976	2.28869	2.07683	1.5036	3.25506	1.90002	2.2173	1.98022	1.51539	1.60424	1.09698	1.95059	1.1804	6.64145	6.62099
TCGA-XF-A9SZ-01A-11R-A39I-07	TCGA-UCB	0.392959	0.895097	0.878421	0.722783	1.54629	2.055	0.0937804	1.40325	0.800742	1.89225	1.80659	1.57628	1.09641	0.962712	0.459665	1.48403	1.52468	-0.661505	-0.148636	2.99279	0.79487	0.341226	6.25996	0.751722	1.8593	2.22837	-0.660481	0.871299	0.472251	-0.279466	-0.156974	0.514847	0.130457	0.0941304	0.834291	-0.505648	0.537578	-0.534343	0.221846	-0.55028	0.117726	-0.135285	-0.276749	0.304754	1.09663	0.393401	-1.96442	-1.03201
TCGA-XF-A9T0-01A-11R-A39I-07	TCGA-UCB	0.0999115	0.42611	0.593829	0.523569	0.361005	0.466807	0.169494	0.595421	0.806211	0.899381	0.917973	0.888808	-0.527276	-0.256059	-0.119919	0.435549	0.721084	1.45678	1.15826	-0.850295	0.70084	0.638373	-0.0806406	-0.112082	0.352397	1.23594	0.383979	0.758978	-0.18895	0.530361	0.256359	0.151013	0.249184	0.261316	0.753181	0.585116	-0.11386	2.37695	0.543522	0.412577	-0.341026	-0.0472885	-0.224856	0.135211	0.287132	0.33861	1.1256	0.657194
TCGA-XF-A9T2-01A-11R-A42T-07	TCGA-UCB	0.00384405	0.0611603	-0.112753	-0.208661	0.0671243	0	-0.292149	-0.18055	0.0432486	0.258676	0.164623	0.222131	-0.226039	-0.538026	-0.685749	-0.109119	0.546897	-1.03803	-0.804205	2.93644	0.70838	-0.47133	-1.4598	-0.475345	0.636032	-0.0667091	-1.07871	0.535196	0.0389209	0.118464	-0.992148	-0.197979	-0.342528	0.0797344	-0.539676	-0.0442805	-1.25573	-0.591443	-0.208417	-0.0778638	-0.677852	-0.718944	0.136312	-0.786313	-0.0477204	2.60214	-2.52827	-1.23113
TCGA-XF-A9T3-01A-11R-A42T-07	TCGA-UCB	0.477768	0.327462	0.607819	0.0598884	0.842577	0.742682	1.01068	0.363794	1.29688	1.3315	1.14181	0.837347	1.42208	1.25873	0.145487	-0.00484734	0.482052	1.82456	2.99488	4.84225	0.439049	0.926875	1.49184	0.202426	0.6881	1.46792	1.18769	0.763854	0.769916	0.972672	1.0223	0.449546	0.925459	1.36589	0.825932	1.51735	0.829377	2.02407	0.547966	0.608339	0.689455	-0.0393161	0.99507	0.431433	0.776985	0.790646	2.7687	3.36125
TCGA-XF-A9T4-01A-11R-A39I-07	TCGA-UCB	-0.122714	-0.0495182	-0.481163	-0.557247	0.165068	0.388107	-0.126775	0.639242	-0.107135	-0.703001	-0.304702	-0.356579	0.210675	-0.136687	0.301838	0.515846	-0.311835	0.318671	0.0423367	3.57092	-0.117333	0.429744	-1.11238	-0.15988	-0.699523	-0.0554006	-0.0218884	0.0155946	-0.620999	-0.149988	-0.116077	-0.0847991	-0.446429	-0.896443	-0.117497	-0.0834395	0.553908	-0.160791	0.472348	0.563293	0.069027	-0.208038	0.388613	-0.551995	-0.191932	-0.245707	4.24828	4.91186
TCGA-XF-A9T5-01A-11R-A42T-07	TCGA-UCB	1.95237	1.60773	2.62173	0.859344	2.3283	2.66808	1.38259	1.66951	1.30646	2.91127	2.99578	2.9051	2.22365	2.72205	1.35239	2.40374	0.87564	0.887459	2.36931	1.90554	1.85031	2.78545	2.91773	1.4959	2.86943	1.47316	2.68727	2.16999	1.24059	2.45644	2.16345	2.66115	1.84967	2.43469	2.36915	1.6505	4.0441	2.63823	1.92445	2.43742	2.7012	0.708435	1.49042	0.75256	2.22663	2.51661	2.32512	1.70371
TCGA-XF-A9T6-01A-11R-A42T-07	TCGA-UCB	0.110416	1.0816	-0.594027	0.179404	0.554858	0.854843	-0.222248	0.347129	0.234643	0.69722	0.930307	1.07121	-0.972631	-1.73306	0.464323	-0.069091	0.394642	1.64675	-0.695841	4.80187	0	0.300917	-0.787235	-0.26765	1.28737	0.305779	-0.42413	0.123228	-0.357798	-0.208293	-0.49036	-0.0412823	-0.676518	-0.769353	-0.365124	0.828609	0.347102	-1.02825	0.688614	0.336233	0.320845	-0.420328	0.376037	1.84699	0.587773	0.0308749	0.450647	0.406713
TCGA-XF-A9T8-01A-11R-A39I-07	TCGA-UCB	1.87349	1.62064	2.80173	0.958132	2.4147	2.63507	1.4215	3.11155	1.12776	2.61236	2.74789	2.38962	0.598888	0.698502	1.74742	2.08525	2.03971	-0.559457	0.717528	0.683684	2.06307	2.37224	2.41221	1.41932	2.35871	2.46109	1.76279	1.78798	0.780323	1.73105	1.61157	1.87759	1.5707	1.84602	2.45249	1.80504	1.91489	-0.198829	1.3483	2.57496	1.23385	0.748721	1.14023	0.483707	1.984	1.14974	3.59605	2.96914
TCGA-XF-AAME-01A-12R-A42T-07	TCGA-UCB	1.42144	1.38677	2.99164	0.964226	2.41768	2.37129	2.13282	2.2596	2.13279	2.67661	2.46346	2.41805	2.71349	3.00226	1.01833	2.46579	2.31318	2.9199	4.62873	3.59373	0.782015	0.952583	1.44301	1.5409	2.31602	3.92429	2.19235	1.57479	2.63178	2.09142	2.16642	2.33169	2.51601	3.19477	2.7861	1.76703	1.73937	4.24354	1.88546	1.00061	1.07447	1.57816	2.08108	2.59194	2.78288	2.69832	-0.258124	-0.201384
TCGA-XF-AAMG-01A-11R-A42T-07	TCGA-UCB	0.474398	0.0198386	-0.00313629	0.458541	0.730785	0.492951	-0.233031	0.222546	0.255819	0.368782	0.33358	0.138061	-0.229369	-0.282795	-0.0505897	0.293251	0.560348	0.0187502	-1.03022	0.854217	-0.519795	-0.398318	-0.641188	-0.346147	0.315678	0.755477	-0.236557	0.163386	0.210337	-0.213302	-0.242474	0.171727	-0.345105	-0.0373297	0	-0.154402	-0.962677	-0.630271	-0.0729511	-0.0371824	-0.271037	-0.462748	-0.256304	1.53134	0.2035	-0.619662	0.132974	-0.620151
TCGA-XF-AAMH-01A-11R-A42T-07	TCGA-UCB	-0.298843	-0.772067	-0.331156	-0.939482	-0.583169	-1.11957	-0.709042	-0.724877	-0.716309	-0.0768676	-0.148756	-0.479341	-1.04839	-1.70491	1.0429	-0.837746	-0.799199	-0.416368	-1.02597	-0.401826	-0.726777	-0.893138	-2.70787	-0.914859	-0.320361	-0.599068	-1.45073	-0.484604	-0.981466	-0.582594	-1.1177	-0.932712	-0.843906	-1.67031	-1.65308	0.626855	-1.7818	-0.731313	-0.816502	0.182284	-0.927505	-1.12372	-0.942565	0.875158	-0.920801	0.388439	-1.50076	-0.595409
TCGA-XF-AAMJ-01A-11R-A42T-07	TCGA-UCB	0.274883	-0.156967	0.244059	-0.0738396	0.301396	0.675088	-0.0499742	0.526294	0.164611	0.223779	-0.0994938	0.416404	1.62536	2.27814	0.91371	0.458646	0.585319	-0.382208	1.35708	2.60885	0.0645873	-0.130805	1.48224	0.48773	1.12594	1.4524	-0.295525	0.0714851	0.0700372	-0.0586276	-0.0292082	0.304631	0.772395	-0.315725	0.387619	0.221929	-1.05558	1.85289	0.330857	0.0266201	-0.427652	-0.176969	0.183534	0.120807	0.748165	0.274791	0.129851	0.0964954
TCGA-XF-AAML-01A-11R-A42T-07	TCGA-UCB	-0.666686	-0.059015	-0.441878	-0.899265	-0.794395	0.298465	0.0175821	0.285232	-0.504514	-1.33158	-1.21055	-1.03426	-0.989257	-2.83965	1.53406	-0.531799	-1.05144	0.00404265	-0.747881	-1.6852	-0.266416	0.0717059	-0.535505	-0.763485	-1.47128	-0.404575	0.18111	-0.460412	-0.407948	0.736608	0.340284	-0.456948	-0.295585	0.144106	-0.449246	0.962023	2.57721	-0.307054	-0.478141	-0.103867	3.10173	0.607567	0.160288	-0.659247	-1.00095	-0.356788	0.781426	-0.122482
TCGA-XF-AAMQ-01A-11R-A42T-07	TCGA-UCB	0.525878	-0.0212908	0.049715	-0.00282488	0.669156	0.630532	0.701706	0.141209	0.241217	0.878676	1.19477	1.18221	0.245738	-0.0926695	2.20419	0.812082	0.189919	1.70049	1.90052	0.536852	-0.0429562	1.15087	1.33176	0.391927	0.322897	1.29466	1.7864	0.352449	0.272184	1.78025	1.60332	1.13068	1.00395	0.817232	1.0902	1.27224	1.25076	1.78115	1.91566	1.94667	0.931576	0.123015	0.755131	0.585783	0.816356	1.226	3.60095	3.77342
TCGA-XF-AAMR-01A-31R-A42T-07	TCGA-UCB	0.0990091	-0.812258	-0.423049	0.111972	0.844924	1.02444	0.163872	-0.539217	0.60481	0.605451	0.724531	0.53689	1.59681	1.20365	0.0199083	0.829142	0.953963	2.78804	2.75037	3.53893	-0.300392	0.342518	-1.19385	0.413835	0.845322	1.4274	-0.568053	-0.116008	0.103669	-0.941252	-0.235854	0.440146	-0.139847	0.147929	0.449871	0.0197598	0.68865	-0.674335	0.244966	-0.614263	0.401688	3.33138	-0.0665355	1.18032	1.11474	-0.342655	-2.59271	-1.06133
TCGA-XF-AAMT-01A-11R-A42T-07	TCGA-UCB	0.320557	0.501342	0.00124877	0.203525	1.19882	1.49008	0.447428	1.59827	0.572727	1.93948	1.8687	2.09782	1.71908	1.92012	1.10007	1.30325	1.42618	3.17177	-0.565149	3.26166	0.143401	-0.0874045	0.317873	0.709176	1.83918	2.64648	0.0617279	1.10521	0.683281	-0.504885	0.122004	0.858747	-0.056769	0.602886	1.17289	1.0322	0.0265323	0.602279	1.13047	-0.483831	-0.0507559	0.676679	0.165631	0.387166	1.62003	0.250347	-0.198534	-0.301879
TCGA-XF-AAMW-01A-11R-A42T-07	TCGA-UCB	0.444791	0.280712	1.27276	-0.17702	0.618827	0.882882	0.28486	0.91705	0.0970411	0.726454	0.962561	1.07561	-0.344735	-0.586726	-0.332801	1.37826	0.45371	0.439839	-0.0428553	1.34236	-0.0608186	0.221099	-1.37453	0.546144	0.627853	1.08026	0.268152	0.470745	0.111156	-0.442011	-0.066394	0.49899	-0.0501799	-0.462306	0.58274	-0.2514	-0.0528129	0.306982	0.901675	-0.510343	0.190229	0.868309	-0.240937	-0.402686	1.14458	0.101116	3.11375	2.5742
TCGA-XF-AAMX-01A-11R-A42T-07	TCGA-UCB	-0.0793201	1.34801	0.650177	-0.00972385	-0.747748	-0.814039	-0.496464	-0.813505	-0.225533	-0.268144	0.429558	0.245917	-0.57761	1.29541	-0.439284	0.0270997	-0.23158	-0.812512	-0.368399	-1.26965	-0.977319	-0.812227	-1.54115	0.17085	-0.352744	0.361469	-0.46311	-0.577339	-0.452927	0.525389	-0.637448	-0.276368	-0.641517	-1.22805	-0.272847	-0.613062	-0.949785	0.137613	-0.263715	-0.745459	-0.303118	-0.456555	0.00585988	1.14378	-0.430848	-1.08829	-0.320713	1.13359
TCGA-XF-AAMY-01A-11R-A42T-07	TCGA-UCB	-0.162486	-0.080468	-0.135193	0.478564	0.505168	0.511992	0	0.317285	-0.103127	-0.128113	0.0443263	0.0847192	0.17957	0.41805	-0.706048	0.729868	1.03341	0.0602737	2.08131	0.761574	0.505802	-0.0562263	-1.00208	0.594392	0.754138	1.78878	-1.02794	0.0405299	0.186423	-0.880353	-0.222904	0.110244	-0.0331511	-0.394889	0.418596	-0.796708	-0.862469	-0.275151	0.334618	-0.782684	-0.254554	0.306268	-0.356162	0.825463	0.821714	-0.679591	-1.6756	-0.660357
TCGA-XF-AAMZ-01A-11R-A42T-07	TCGA-UCB	-0.0306339	-0.801006	1.00185	-0.229957	-0.0868099	-0.513676	0.468486	0.311065	-0.273309	-0.140823	-0.234789	-0.360454	-0.98588	-1.01239	-1.23793	-0.356853	0	0.894857	3.79517	2.06153	-0.199803	-0.309014	-1.43493	-0.647415	-0.419867	0.00877407	0.56122	-0.294058	0.912595	1.00576	0.675356	-0.0215736	0.847694	1.15875	0.517776	0.178788	-0.843723	2.62029	-0.335764	-0.446099	-0.133378	-0.59403	1.29663	0.13194	-0.137254	0.179671	-2.15013	0.543552
TCGA-XF-AAN0-01A-11R-A42T-07	TCGA-UCB	0.0628426	-0.543634	0.430292	0.329661	0.786418	0.897754	0.538996	0.523442	0.292906	1.13615	1.13012	1.27502	-0.462761	-0.169637	-0.112079	1.00593	1.4698	-0.735064	2.39381	0.322785	0.168389	0.597995	0.289308	0.362343	0.763032	1.06987	0.346808	0.683465	0.548658	0.326643	0.655152	0.973908	0.549609	0.490403	0.880475	0.217005	0.394583	1.57287	0.376375	1.0396	0.256358	0.110305	0.0699245	0.39194	0.771138	-0.0453916	0.644645	0.581794
TCGA-XF-AAN1-01A-31R-A42T-07	TCGA-UCB	-0.048699	-0.589343	-0.592332	-0.395521	-1.41064	-1.23524	-0.591233	-1.03731	-0.541663	-1.73691	-1.75971	-1.82087	-1.13239	-1.99673	1.22707	-1.12268	-1.64136	-0.876827	-0.90568	-1.54699	-0.856439	-0.937028	-1.45799	-1.14035	-1.65721	-1.71243	-0.64786	-0.860209	-1.11603	0.0642411	-0.869758	-0.588123	-0.546202	-0.887111	-1.43099	-1.17797	-0.297274	-0.688638	-0.875094	-0.380283	-0.231927	-1.15427	0.186472	-0.21878	-0.98511	-1.11731	-1.21329	-0.592539
TCGA-XF-AAN2-01A-11R-A42T-07	TCGA-UCB	0.367278	1.06371	1.0538	0.133282	0.351624	1.15565	0.725605	0.64695	0.187421	0.803223	1.29891	1.2672	1.2559	0.99481	1.04016	0.714071	0.391579	0.823145	-0.743975	0.0280743	1.11896	1.74948	1.58736	0.444388	0.624547	1.04798	1.37199	0.486027	0.139664	1.24338	0.963846	0.792616	0.221667	0.742449	0.846809	1.77366	1.75797	-0.54867	0.398392	1.43885	1.0012	0.0824476	0.299572	-0.444518	0.408968	0.884431	2.96515	3.82472
TCGA-XF-AAN3-01A-11R-A42T-07	TCGA-UCB	-0.15553	-0.271821	-0.222858	0.260052	0.712532	1.44744	0.306341	-0.185992	0.229896	0.423835	0.215572	0.097977	1.47145	2.71874	0.932506	0.55952	1.26767	0.125995	-0.00521194	-0.582592	-0.496354	-0.211189	-0.619356	-0.00799911	0.958646	0.773709	-0.00970864	0.942903	0.51247	-0.0613467	0.110761	0.895204	0.319323	-0.349657	0.740918	-0.21412	0.773903	-0.652194	1.01222	-0.364693	0.119208	1.36231	-0.744617	0.275835	1.22207	0.908496	-0.324229	-0.469408
TCGA-XF-AAN4-01A-11R-A42T-07	TCGA-UCB	1.04268	-0.239425	0.193696	1.19503	3.05198	1.60205	1.52419	1.65513	1.76766	2.688	2.40556	2.4022	2.96147	2.69209	0.781854	2.78233	2.01304	4.4768	5.02685	4.12779	1.95803	2.08826	1.43333	2.39299	3.16839	3.67268	1.30039	1.45056	1.54262	1.40133	1.27472	1.73348	1.87746	1.72608	2.19192	1.08707	1.0094	1.57781	1.73742	1.02505	0.652874	1.02096	1.22321	1.97427	2.53105	1.26878	3.90098	3.39504
TCGA-XF-AAN5-01A-11R-A42T-07	TCGA-UCB	0.443896	0.86718	2.04572	-0.170675	1.31102	1.69451	1.16402	2.50651	0.797424	1.77174	1.57084	1.20058	1.92705	1.79485	0.0599065	1.28994	1.23944	1.34487	0.182635	2.64937	2.05158	2.56831	1.98881	0.365403	0.952261	1.30714	1.87657	1.08196	0.584531	1.7082	1.28237	0.594351	1.19275	1.47256	1.65492	1.40981	1.12825	0.387845	1.44442	1.38059	0.739214	0.59864	-0.125461	1.40492	0.804132	0.559211	2.74855	5.43422
TCGA-XF-AAN7-01A-11R-A42T-07	TCGA-UCB	0.631751	-1.45871	-0.705015	0.400361	0.420944	-0.611617	-0.352802	-0.676389	0.108388	1.0718	1.14526	1.18033	0.987171	-1.83535	-0.10821	0.799241	0.0369468	1.19388	-0.748537	-1.77908	0.161381	-0.00647187	-1.03837	0.0689434	1.16326	0.802558	-0.681277	-0.374342	-0.180054	-0.62189	-0.600692	0.149868	0.911312	-0.959704	-0.206034	-0.588367	-0.364155	-0.898468	-0.156141	-0.387542	-0.413929	-0.392407	-0.762445	3.23376	0.75862	0.00200482	1.06467	2.52195
TCGA-XF-AAN8-01A-11R-A42T-07	TCGA-UCB	0.873969	0.384496	0.101022	0.981111	3.24973	2.53107	1.53709	3.59643	3.1444	3.58736	3.10298	2.8225	3.49776	3.32195	1.27321	2.45271	3.97417	3.37373	5.41696	4.36222	1.78759	1.2434	0.258871	2.11959	2.77461	4.09989	0.486738	2.31334	1.83956	0.899272	0.794464	1.77928	1.34879	1.58474	2.22504	0.924473	1.45593	2.67911	1.52607	0.416487	0.16647	0.409414	0.550317	2.94217	2.48639	2.44513	-1.43998	0.00156664
TCGA-YC-A89H-01A-11R-A36F-07	TCGA-UCB	0.0625747	1.35807	1.2112	-0.153677	0.614478	0.197412	0.0507063	1.07857	0.138814	1.38978	1.29099	0.93771	-0.605883	-0.482399	-0.0544205	0.551929	-0.0183693	0.722616	-0.873175	0.301185	2.24558	1.55931	0.177264	0.0410659	0.822033	0.351995	-0.21589	0.499959	-0.0533637	-0.170319	-0.309697	0.0294981	0.202849	-0.0109974	0.446714	0.337647	-0.515702	0.781134	0.173971	-0.266462	-0.55028	-0.302265	-0.637192	-0.986771	0.200297	-0.176483	0.244397	0.534282
TCGA-YC-A8S6-01A-31R-A38B-07	TCGA-UCB	1.48949	-0.432583	0.0667932	0.628331	1.46842	1.11003	1.2653	2.36531	1.02283	1.10354	0.478919	0.56318	0.728021	0.873773	0.0412181	0.946824	1.95969	2.58067	1.62529	1.66959	1.47396	1.93145	-0.751981	0.137106	0.90552	0.59706	0.665514	1.12086	0.608025	1.63691	0.848891	1.28372	0.810159	1.20922	1.22778	0.938571	0.349543	-0.4619	1.24078	0.00128177	0.144233	0.361089	0.817077	1.12754	0.887773	1.64471	-0.835943	-0.566335
TCGA-YC-A9TC-01A-22R-A39I-07	TCGA-UCB	-0.282664	0.158857	-0.184645	-0.157287	-0.237423	4.27717	-0.322348	0.235731	-0.619224	0.197637	0.0107613	0.36843	-0.893517	-2.11426	-0.775022	-0.282298	-0.31739	1.70779	-1.16799	-1.74866	2.59281	1.73262	-1.82528	-0.556271	0.857023	-0.602898	-0.951665	0.688544	-0.181586	-0.729196	-0.790119	-0.535761	-0.689042	-1.47874	-0.881246	-0.413251	-1.58049	-0.75117	-0.456499	-0.201573	-0.586834	-0.930362	0.732874	-0.173599	-0.984789	-0.891283	-1.8555	-1.09465
TCGA-YF-AA3L-01A-11R-A38B-07	TCGA-UCB	0.232936	-0.308026	-0.529613	-0.470249	0.0405923	-0.496523	-0.535898	-1.15425	-0.0250617	-0.430041	-0.670301	-0.720963	-0.138484	-1.8766	-0.996132	-0.976174	-0.879932	-0.74771	1.65611	0.346854	-1.07228	-1.02879	-2.53735	-1.03961	-0.68929	-1.26789	-0.391764	-0.302764	-0.793713	-0.330482	-0.743059	-0.571493	-0.679224	-0.304325	-1.19463	-0.473477	-0.520837	-0.828047	-0.737949	-1.00583	-0.402274	-1.09557	-0.688399	-0.688859	-0.709084	-0.521159	-2.97115	-0.925518
TCGA-YF-AA3M-01A-11R-A42T-07	TCGA-UCB	-0.64972	-0.0839952	-0.44104	-0.865827	-0.772835	0.0662104	-0.451777	-0.58296	-0.373433	-1.2073	-1.31329	-1.05972	-0.61972	-1.60353	1.16677	-0.967545	0.0552407	-0.802324	-1.14985	-0.15963	-0.491783	-0.31463	-1.5307	-1.00755	-0.256462	-0.719371	-1.27836	-0.314631	-0.90018	-0.749044	-0.990121	-0.56357	-0.805519	0.0236269	-1.1647	-0.839767	-0.812447	-0.85923	-0.292676	-0.520592	-0.129717	-0.56901	0.368137	0.776646	-0.705463	-0.507049	-2.14605	-1.13708
TCGA-ZF-A9R0-01A-11R-A38B-07	TCGA-UCB	-0.472089	-0.396965	0.519543	-0.675333	-0.275986	-0.864768	-0.0606869	-0.457383	-0.399344	-0.096834	-0.265454	-0.616483	0.177143	0.219857	-0.175108	-0.346404	-0.73672	-0.951928	2.71577	-0.157931	-0.16071	-0.131189	-0.529877	-0.916484	-0.707028	-1.08803	-0.10689	-0.694761	-0.189067	-0.208252	-0.0382567	-0.476975	-0.0991917	-0.217542	-0.447267	-0.129773	-0.466862	0.0495118	-0.590193	-0.176581	-0.261677	-0.810642	0.41863	-0.993888	-0.483806	-0.840271	0.375101	0.115581
TCGA-ZF-A9R1-01A-11R-A39I-07	TCGA-UCB	-0.608033	-0.959249	-0.223352	-0.965264	-1.21337	-0.853803	-0.170702	-0.572909	-0.588099	-2.06178	-2.29822	-2.09351	0.319494	0.290275	-1.36983	-0.892028	-1.29815	-0.933689	2.84606	1.59568	-1.02198	-0.860223	-1.81635	-1.13084	-1.64453	-1.40145	-0.607878	-0.229138	0.516083	-0.297598	-0.0818146	0.0389592	0.253974	0.412258	-0.490129	-0.730056	-1.47386	1.83398	-0.478687	-0.255183	-0.441185	0.308312	0.103216	-0.979141	-1.16109	-0.975768	-2.01711	-0.714908
TCGA-ZF-A9R2-01A-11R-A39I-07	TCGA-UCB	-1.20185	-1.5126	-0.624724	-0.416253	-2.01331	-1.48296	-0.869151	-1.07445	-1.19937	-2.72214	-2.84428	-2.795	-2.58051	-2.58399	-1.85152	-1.48191	-1.19871	-1.37502	-1.22706	-1.7015	-1.14599	-1.19664	-2.8179	-1.31671	-2.75803	-1.94879	-1.60877	-1.15466	-1.04667	-0.364668	-1.33363	-1.14759	-0.984045	-2.06674	-2.3274	-1.30445	-3.87355	-1.06503	-0.371386	-0.996861	-0.84937	1.10056	-1.06012	-1.10418	-1.57019	-1.73748	-2.42098	-0.423723
TCGA-ZF-A9R3-01A-11R-A38B-07	TCGA-UCB	-0.2665	-0.152407	0.750899	-0.729784	-0.485531	-0.462635	-0.0176942	-0.648643	-0.748418	-1.48569	-1.39637	-1.09915	-0.526271	-0.774983	-0.563041	-0.56353	-1.20337	-0.943896	-0.163354	-1.6423	-0.409277	-0.468449	-1.50363	0.31325	-1.24658	-1.34264	0.384789	-0.598298	-0.48621	0.047399	0.0571328	-0.379575	0.0765897	-0.275764	-0.340807	-0.236608	0.561041	0.747494	-0.432276	-0.504562	0.468879	0.944559	0.00347082	-0.867636	-0.388924	-0.668005	-1.17504	-0.833575
TCGA-ZF-A9R4-01A-11R-A38B-07	TCGA-UCB	-0.408912	-0.636483	-0.125715	-0.553382	-0.452122	-0.382764	0.0868093	-0.452645	-0.574381	-0.26885	-0.388154	-0.120507	-1.73498	-3.48851	-0.0794307	-0.52458	-0.966	0.100688	-0.660667	-1.63372	-0.0563167	0.414529	0.207947	3.5238	-0.665816	-0.454457	0.15119	-0.627077	-0.60242	0.0680817	0.0444865	-0.465587	-0.134033	-0.570011	-0.383085	0.491505	0.855675	-0.380065	-0.418303	0.105638	1.15254	-0.766672	-0.601646	-0.967205	-0.846986	-0.0564265	0.215881	-0.179585
TCGA-ZF-A9R5-01A-12R-A42T-07	TCGA-UCB	-0.636013	-0.423465	0.352602	-0.981106	-1.17816	-1.23987	-0.144962	-0.824362	-0.653906	-1.53864	-1.7916	-1.57532	-2.03359	-2.74	-0.874095	-0.804137	-1.39052	-1.34441	0.606321	-1.05879	-0.680315	-0.706933	-1.05765	-1.12073	-1.43857	-1.45507	0.643511	-0.664228	-0.794524	0.482241	0.342879	-0.534465	-0.122538	-0.191248	-0.726901	-0.672806	-0.225904	0.294181	-0.731487	-0.0634414	-0.205026	-1.01035	-0.403791	-1.40767	-0.846982	-0.562463	-2.54784	-1.15029
TCGA-ZF-A9R7-01A-11R-A38B-07	TCGA-UCB	1.42255	0.7483	0.460267	0.558511	1.6365	0.977643	2.8671	0.701349	1.07277	2.06971	1.375	1.22411	0.399031	0.200684	2.71789	0.602897	0.00986846	-0.629845	2.32787	-1.58896	2.069	2.57622	3.70491	0.659668	0.876908	-0.366269	3.16558	1.03553	1.92053	3.27743	2.7884	1.05411	1.94945	2.778	1.61183	2.94686	2.6133	2.56367	0.90586	3.31148	3.06818	1.03296	1.93798	-0.454442	0.698864	2.58256	3.66264	3.95893
TCGA-ZF-A9R9-01A-11R-A38B-07	TCGA-UCB	-0.331188	-1.51738	0.674154	-0.435723	0.149089	-0.134005	-0.0245601	-0.384867	-0.258877	0.069963	-0.0238531	-0.340684	1.14112	1.83145	1.12181	-0.0498658	-0.100018	-0.0166619	2.10398	1.56232	-0.0503363	-0.031402	2.53424	-0.956732	0.135147	-0.289608	0.287924	-0.289628	0.046983	0.421497	0.319228	-0.169992	0.073509	0.140451	-0.0913408	-0.513685	0.339818	1.72723	-0.172046	-0.580235	0.506809	-0.684276	-0.629915	-0.752304	-0.121593	1.90512	-0.621015	-0.31339
TCGA-ZF-A9RC-01A-11R-A38B-07	TCGA-UCB	-0.966402	-0.391762	-0.540664	-0.452239	-0.516806	0.0976142	-0.373792	-0.142543	0.108263	-0.395296	-1.4508	-1.02521	1.08492	0.937875	-0.348266	-0.59035	0.105581	-0.0742027	0.690608	-1.30224	-0.644289	-0.969964	-1.16327	2.83914	-0.0253231	-0.692573	-1.50903	0.217106	-0.475632	3.22358	-1.27468	-1.37585	-0.757621	-1.1371	-1.30293	-0.935701	-1.73741	-0.359995	-0.664983	-0.609469	-0.726648	0.824402	-0.232984	-1.20357	-0.492647	-0.523096	-1.89482	-0.893649
TCGA-ZF-A9RD-01A-11R-A42T-07	TCGA-UCB	0.82119	1.51115	1.63425	0.455705	2.31392	0.961153	1.25105	2.82375	0.919162	2.46404	2.28311	1.90216	1.8907	1.94674	1.95055	1.2908	1.274	1.72708	3.59055	0.695562	1.60288	2.13387	2.8458	0.552733	1.96077	1.38192	2.02333	1.1554	1.5144	2.5345	1.79551	1.10156	1.786	2.14852	1.77052	1.67762	2.09509	3.4472	1.45262	1.67688	0.973723	1.32695	1.56559	0.885644	1.1827	1.93356	2.6107	3.31509
TCGA-ZF-A9RE-01A-11R-A38B-07	TCGA-UCB	-1.0653	0.275316	-0.536925	-0.482112	-1.5223	-0.828366	-0.439414	-0.134915	-0.953031	-2.47661	-2.26493	-2.16721	-2.4778	-2.50858	-1.2622	-0.968743	-1.04025	-0.652172	-1.18435	-1.53052	-0.691095	-0.491681	-1.36791	-1.04862	-1.58264	-1.4098	-1.12305	-0.61102	-0.960563	-1.36162	-1.13464	-1.42729	-0.693827	-1.33587	-1.28169	-0.929894	-0.836517	-0.516973	-0.332063	-0.534972	0.819086	1.1864	-1.57892	2.15329	-1.35669	-1.27688	-0.749327	-0.348864
TCGA-ZF-A9RF-01A-11R-A38B-07	TCGA-UCB	1.4533	-0.37215	3.06681	1.48634	3.04083	1.64577	2.15264	1.37814	0.88334	3.5654	3.41371	3.33287	2.18178	0.464796	1.69459	2.12032	0.248106	1.79866	-0.642459	-0.906597	2.74	3.12938	3.27149	1.50206	3.23586	2.6743	2.70819	0.972624	1.64656	2.57808	2.3957	1.78349	1.46134	2.37918	2.08568	2.43152	2.97623	0	1.06151	3.3607	2.49226	0.511654	1.61795	2.31961	2.20428	2.90952	2.83314	1.33692
TCGA-ZF-A9RL-01A-11R-A38B-07	TCGA-UCB	-1.20261	-2.2081	-0.724772	-1.00207	-2.31154	-2.13031	-0.843355	-1.31223	-1.05429	-3.87344	-3.96681	-4.03915	-1.83415	-3.13335	-0.223738	-1.63888	-1.10871	-1.41765	-1.18202	-1.77908	-1.16776	-1.07093	-2.05742	0.906411	-3.37403	-1.92548	-1.49357	-1.29004	-0.79067	-1.25063	-1.30336	0.283395	-1.05694	-2.04834	-2.56124	-1.29273	-2.24112	-0.933864	0.455379	-0.835106	-0.443953	2.64076	-0.0568078	-1.3873	-2.03239	-1.70502	-2.18867	-0.906342
TCGA-ZF-A9RM-01A-11R-A38B-07	TCGA-UCB	-1.23468	-0.379527	-0.754624	-1.00676	-2.62118	-1.908	-0.784739	-1.24798	-1.3551	-4.32761	-4.49351	-4.45968	-2.26178	-2.8439	-1.26733	-1.55725	-0.508803	-0.920873	-1.02834	-1.7473	-1.2939	-1.18241	-2.58279	-0.717724	-3.07794	-1.91505	-1.58572	-1.23455	-1.22224	-1.61443	-1.2504	-0.159477	-0.978862	-1.76679	-2.31178	-1.26742	-3.04771	-0.890376	-0.73312	-0.557553	-0.332339	0.528988	-0.545167	-1.65831	-2.11281	-1.41881	-3.00901	-1.23227
TCGA-ZF-A9RN-01A-11R-A42T-07	TCGA-UCB	-0.112157	-1.77703	2.5652	0.112496	0.141799	-0.412541	0.737511	4.18349	0.0402127	0.404937	0.427931	0.338822	-2.11053	-3.50583	-0.632917	0.108228	-0.185799	0.214217	-0.412311	-1.63928	1.73325	1.93783	1.76881	0.00158207	-0.0822113	0.619909	1.5693	-0.146041	2.29875	1.58158	1.44095	0.461598	0.667266	0.859535	0.55456	0.940217	2.36677	-0.892841	0.214941	1.77746	2.58171	3.958	0.780605	-0.389179	-0.402294	1.4529	4.64675	1.97551
TCGA-ZF-AA4N-01A-11R-A38B-07	TCGA-UCB	0.24283	-1.28148	0.89201	0.0978254	1.02	-0.742197	0.511993	0.298259	0.508191	1.51424	1.55385	1.32944	2.59985	2.90401	-0.142785	0.581129	1.13842	0.193609	-0.825717	-1.27569	0.652262	1.19109	0.313296	0.0532922	1.22332	1.01871	0.323343	1.27247	-0.0303208	0.135149	0.324172	0.229818	0.151987	-0.233608	0.280388	-0.0814579	-0.529481	-0.830214	0.664022	0.817377	0.165482	-0.112923	-0.289175	0.075973	0.822474	0.628187	0.995096	0.293315
TCGA-ZF-AA4R-01A-11R-A38B-07	TCGA-UCB	-0.495715	-0.568735	-0.0273802	-0.542145	-0.481317	-0.246878	-0.281221	-0.661349	-0.3386	-1.01673	-1.31636	-0.959996	0.82925	1.32239	0.306382	-0.499808	0.32201	0.377638	-1.17316	2.44974	0.0338563	0.0742942	-0.237202	-0.427813	-0.820162	-1.01693	-0.183197	-0.767654	-0.46571	-0.245329	-0.149397	-0.852975	-0.519087	-0.696005	-0.75076	-0.203992	-0.794007	-0.251638	-0.606254	0.216784	-0.0872901	-0.185851	-0.460753	-0.331635	-1.07272	0.482032	2.07352	1.68737
TCGA-ZF-AA4T-01A-11R-A38B-07	TCGA-UCB	-1.19284	0.462039	-0.654416	-1.37353	-1.71327	-1.45785	-0.695563	-0.809617	-1.15115	-3.49136	-3.94342	-3.67076	-1.84253	-2.71216	-1.65481	-1.56054	-0.954438	-1.21955	-0.870512	-0.700744	-1.04809	-1.18297	0.117463	-1.38998	-2.92893	-1.51249	-1.66632	-1.08813	-1.34096	-1.48662	-1.20289	-1.91142	-0.909028	-2.20162	-1.96308	-0.971716	0.0291831	-0.221198	-1.17078	-0.847436	1.41476	0.290113	-1.03695	-0.466685	-1.90781	-1.29539	0.526836	0.0645852
TCGA-ZF-AA4U-01A-11R-A38B-07	TCGA-UCB	-0.777981	-1.38007	-0.646712	-0.772575	-2.06774	-1.58849	-0.721714	-1.09448	-0.793481	-1.99718	-2.08957	-2.10434	-3.32429	-4.20264	-0.897106	-1.31319	-1.49005	-1.37807	-1.18836	-1.77908	-1.16002	-1.04634	-2.29819	-1.21909	-1.8201	-1.91759	-1.17617	-0.91863	-1.15687	-0.83519	-1.12156	-1.22174	-0.893798	-1.78532	-1.81859	-0.977282	-0.067385	-1.1373	-0.859988	-0.721744	-0.41095	-1.28931	-1.64309	-1.27855	-1.53722	-1.25832	-1.71067	-0.370892
TCGA-ZF-AA4V-01A-11R-A38B-07	TCGA-UCB	0.0367788	0.34715	1.29003	-0.348871	0.492097	-0.118467	0.493238	0.314166	0.032347	1.31339	1.16658	0.942041	-0.043009	0.229014	1.18053	0.505401	0.483511	1.05551	-0.0760824	-0.54955	1.39451	1.61011	3.16597	0.0771801	0.862155	0.292899	1.34705	-0.105415	0.222819	1.07242	1.30616	0.182648	0.556771	1.11192	0.717477	1.00293	1.59747	-0.25261	-0.136138	1.49451	0.995209	-0.589757	0.468932	0.562966	0.552093	1.20045	1.6107	1.05991
TCGA-ZF-AA4W-01A-12R-A38B-07	TCGA-UCB	-0.69263	1.19611	-0.395458	-0.773285	-1.10062	0.145379	-0.0651409	0.925646	-0.749802	-1.81537	-2.48181	-2.26076	-1.18071	-2.18672	-1.19821	-1.31367	-1.02233	-1.41765	-1.01413	0.0452779	-0.586363	-0.434243	1.38618	-1.32818	-0.144339	-1.6845	-0.839601	-0.382529	-0.80516	-0.644503	-0.541481	-1.98669	-0.60302	-0.451076	-1.28888	0.34588	-2.46927	-0.701851	-0.695187	-0.556702	-0.87487	-1.03218	-1.14824	-1.6925	-1.78505	-0.830653	1.61906	1.55393
TCGA-ZF-AA4X-01A-11R-A38B-07	TCGA-UCB	-1.08602	-0.83019	-0.669947	-0.777866	-1.72871	-0.931359	-0.457703	-0.886627	-0.925775	-3.08379	-3.30438	-3.08181	-1.77244	-2.83938	2.02231	-1.41903	-0.0501643	-0.658301	-0.372899	-1.71478	-1.18005	-1.08806	-1.5686	-0.678626	-2.56443	-1.81549	-0.583344	-1.14719	-1.00441	-0.851077	-0.564383	-0.679508	-0.571921	-1.1509	-1.60628	0.0439522	0.62842	-0.668007	-0.804534	-0.705371	1.43521	-0.177353	-1.23691	-1.50784	-1.61118	-1.18605	-1.11568	-0.862516
TCGA-ZF-AA51-01A-21R-A39I-07	TCGA-UCB	0.484247	2.29393	1.15079	-0.358858	1.10787	0.459193	0.711751	1.02008	0.526377	1.73973	1.46346	1.21601	0.799123	1.05238	0.676206	0.649481	0.461724	0.579397	3.12586	-1.55246	0.490791	0.555489	1.35516	-0.0994238	0.965371	0.09469	1.73233	0.590697	0.964138	1.70881	1.87616	0.942557	1.31148	1.47178	1.1716	1.24964	0.993526	2.54106	0.625202	1.24547	0.331637	1.12034	0.485308	0.121416	0.502765	1.15326	2.15955	1.14286
TCGA-ZF-AA52-01A-12R-A39I-07	TCGA-UCB	0.242635	0.267107	1.03249	0.159003	1.99799	2.70914	1.14046	2.04663	1.49737	1.63818	0.837978	1.09445	1.82693	1.61958	-0.285942	1.32909	1.37849	4.19761	0.230278	1.94733	3.11833	2.35117	0.694817	0.219357	2.21667	1.32285	0.0300263	1.29811	0.979578	0.257719	0.0654751	0.494302	-0.0789068	0.683526	0.886843	1.28694	0.998698	1.05855	0.816402	0.225946	0.24435	0.807479	0.206039	0.31456	1.26607	2.11172	-0.315173	-0.282296
TCGA-ZF-AA53-01A-11R-A39I-07	TCGA-UCB	1.36608	2.25566	1.0099	1.20383	2.28728	3.60535	1.17648	2.14573	1.50487	2.82704	2.71604	2.66577	1.7703	1.20257	1.78773	1.90561	1.65973	3.34372	-0.0261221	1.72051	1.90735	1.88858	3.05617	0.76729	2.71188	1.98358	1.31085	1.53139	0.964425	1.19721	0.903982	1.48882	0.960878	1.41152	1.53986	1.26402	1.7129	0.657461	3.55706	1.07821	0.504494	2.73709	0.915642	2.32668	2.60955	1.80321	3.78043	3.76607
TCGA-ZF-AA54-01A-11R-A39I-07	TCGA-UCB	2.20747	1.87963	4.7626	2.17395	3.08287	0.355519	1.35722	0.323555	1.96476	4.274	4.31027	4.26451	0.993796	0.657157	1.96149	4.08147	1.58148	0.259529	-0.228951	2.35755	1.03831	1.40218	1.14861	3.07059	3.72532	3.96139	1.04799	2.74539	0.971175	0.751376	0.90648	2.84482	1.17317	0.84329	2.43861	0.521488	1.9362	-0.52801	2.07991	0.671638	0.82385	1.54812	0.912762	2.25936	3.83824	4.34993	1.28346	0.31524
TCGA-ZF-AA56-01A-31R-A39I-07	TCGA-UCB	0.553438	0.000463969	1.04831	0.220685	1.17449	1.13896	0.586526	1.63689	0.412612	1.18219	1.35391	1.007	0.480808	1.11522	0.453923	0.831122	0.86484	0.851259	0.379204	-0.64007	0.190707	0.162132	0.0355637	0.589061	1.12942	1.66787	0.435096	1.00393	1.23036	0.761845	0.817334	1.05096	1.45039	1.34834	1.35642	0.783894	0.359233	2.52885	0.988566	-0.189603	0.0958242	0.163003	0.634965	0.307594	1.03241	-0.183769	0.601564	0.688563
TCGA-ZF-AA58-01A-12R-A42T-07	TCGA-UCB	2.46593	2.29368	3.76277	1.92045	3.35675	2.85692	1.65861	2.96168	1.72564	4.45133	4.20619	4.08634	1.92975	1.48871	2.38318	2.84195	2.46526	2.7606	3.79295	1.82552	3.43221	3.55345	3.34579	2.20828	3.74184	3.73837	2.5292	2.79283	2.00746	2.47787	2.21177	2.50215	2.76822	1.9066	2.93039	2.05943	1.9518	1.22193	2.94796	2.35927	1.01052	1.69911	1.56565	1.57022	2.98165	1.60504	6.17618	6.11053
TCGA-ZF-AA5H-01A-11R-A39I-07	TCGA-UCB	-0.0916514	0.259218	2.37324	-0.0550803	0.984986	0.961736	0.572523	1.25944	0.334529	1.82336	1.63421	1.67661	1.10521	0.7987	1.54384	1.75757	-0.0241222	4.37525	2.84823	3.79857	1.02206	1.70481	2.08333	1.24042	0.441896	1.58159	1.71076	0.0340085	0.85343	1.12661	1.38148	0.991339	0.983437	0.945469	1.6495	0.74311	0.621778	1.88981	0.99496	0.886813	0.154381	0.691171	0.505505	-0.490167	0.795408	0.680127	3.54128	3.9824
TCGA-ZF-AA5N-01A-11R-A42T-07	TCGA-UCB	-1.10407	-1.7996	-0.499833	0.677826	-1.85848	-1.06397	-0.756222	-0.908966	-0.906554	-2.39554	-2.57414	-2.06649	-2.5652	-2.8963	-1.43719	-1.34647	-1.07087	-0.0398751	-1.00821	-1.77908	-0.616401	-0.488162	0.170626	2.80672	-2.14598	-1.31807	-1.20442	-0.56799	-1.21399	-1.03508	-1.24433	-1.71379	-0.939599	-1.74566	-1.86909	-0.962836	-1.58354	0.0775735	-1.25542	-0.96574	-0.562263	-0.523509	-1.91792	-1.84018	-1.83867	-1.51192	-0.480831	-0.606869
TCGA-ZF-AA5P-01A-11R-A39I-07	TCGA-UCB	0.649005	-0.723091	-0.0166663	-0.197218	0.522114	0.306408	0.666321	0.978519	0.866032	0.80032	0.244927	0.0522978	2.51587	2.2327	0.149343	0.110977	0.82164	0.613903	2.82011	2.82436	-0.278259	0	-0.0812007	0	0.565559	1.06734	0.131603	-0.0153199	1.21831	0.376112	0.325684	-0.552602	0.933385	1.37701	0.666642	0.68504	0.101452	3.53155	-0.223517	0.220443	-0.0963313	0.557946	0.368031	0.606328	0.0943423	0.600435	0.316617	0.598142
[truncated: 119 more columns]

## Sheet: Fig. 4d
	pUTUC	mUTUC
T-cell inflamed	1	3
T-cell depleted	5	8

## Sheet: Figure 5c
sample-roi-cell	UMAP1	UMAP2	cell_type_assignement
WCM068_M2-01-000001	4.6948	-1.01021	CD4 T cells
WCM068_M2-01-000005	-2.35988	-3.9981	Tumor cells
WCM068_M2-01-000006	-6.77055	-6.24523	Tumor cells
WCM068_M2-01-000013	-6.26642	1.26305	Tumor cells
WCM068_M2-01-000014	-4.05326	-6.10938	Tumor cells
WCM068_M2-01-000015	2.28893	7.02653	Tumor cells
WCM068_M2-01-000016	7.47798	-1.66229	Stroma
WCM068_M2-01-000017	-6.64812	-4.12131	Tumor cells
WCM068_M2-01-000019	14.2727	8.9093	Undefined
WCM068_M2-01-000024	-2.72993	4.72632	Tumor cells
WCM068_M2-01-000025	12.2884	-4.81429	Stroma
WCM068_M2-01-000026	0.704962	-5.0385	Tumor cells
WCM068_M2-01-000028	-8.81986	-4.55953	Tumor cells
WCM068_M2-01-000029	-3.25964	-1.37821	Tumor cells
WCM068_M2-01-000032	25.1134	7.72929	Macrophages
WCM068_M2-01-000035	-6.65111	3.2128	Tumor cells
WCM068_M2-01-000036	-7.68371	0.345697	Tumor cells
WCM068_M2-01-000042	-8.60139	-0.889497	Tumor cells
WCM068_M2-01-000044	-4.47855	-6.99284	Tumor cells
WCM068_M2-01-000048	-8.74784	0.0851946	Undefined
WCM068_M2-01-000050	-3.38544	-0.464728	Tumor cells
WCM068_M2-01-000051	8.56625	8.86341	Undefined
WCM068_M2-01-000054	-4.50827	11.8902	Tumor cells
WCM068_M2-01-000055	-13.2521	2.42988	Tumor cells
WCM068_M2-01-000057	11.6712	-4.9868	Stroma
WCM068_M2-01-000058	-2.87604	-5.01994	Tumor cells
WCM068_M2-01-000063	7.65856	8.43209	Undefined
WCM068_M2-01-000067	12.6617	-9.15568	Stroma
WCM068_M2-01-000069	-10.5032	0.590255	Tumor cells
WCM068_M2-01-000070	-7.16938	6.02267	Tumor cells
WCM068_M2-01-000083	-9.61805	6.79127	Tumor cells
WCM068_M2-01-000085	2.01181	-1.44202	Macrophages
WCM068_M2-01-000090	-1.83856	-0.928874	Tumor cells
WCM068_M2-01-000092	7.08279	10.6664	Macrophages
WCM068_M2-01-000093	-10.6949	-2.29755	Tumor cells
WCM068_M2-01-000098	-3.65286	-4.43729	Tumor cells
WCM068_M2-01-000099	21.909	-8.04304	Endothelial cells
WCM068_M2-01-000101	-6.13164	-3.1941	Tumor cells
WCM068_M2-01-000102	-3.89665	7.10209	Tumor cells
WCM068_M2-01-000104	-8.75503	-0.664129	Tumor cells
WCM068_M2-01-000109	-5.27788	-6.34021	Tumor cells
WCM068_M2-01-000110	23.7108	3.66483	Macrophages
WCM068_M2-01-000114	22.2716	-6.51945	Endothelial cells
WCM068_M2-01-000115	-12.2069	8.03172	Tumor cells
WCM068_M2-01-000117	17.8427	13.2696	CD4 T cells
WCM068_M2-01-000118	4.67311	-3.97944	Tumor cells
WCM068_M2-01-000119	-11.615	7.56346	Tumor cells
WCM068_M2-01-000122	-12.0209	5.53262	Tumor cells
WCM068_M2-01-000125	10.3059	-2.7865	Stroma
WCM068_M2-01-000128	-10.6797	7.5873	Tumor cells
WCM068_M2-01-000129	-8.32138	10.9403	Tumor cells
WCM068_M2-01-000130	20.7074	-4.75539	Endothelial cells
WCM068_M2-01-000132	23.8245	5.57111	Macrophages
WCM068_M2-01-000137	-14.7405	3.63392	Tumor cells
WCM068_M2-01-000138	2.1134	-0.308522	Undefined
WCM068_M2-01-000142	-0.449454	-2.44553	Tumor cells
WCM068_M2-01-000146	3.78001	-1.14527	Undefined
WCM068_M2-01-000150	-7.52599	7.02492	Tumor cells
WCM068_M2-01-000152	19.1604	5.23127	Macrophages
WCM068_M2-01-000155	0.0442987	3.14543	Tumor cells
WCM068_M2-01-000161	-7.3072	-0.774549	Tumor cells
WCM068_M2-01-000164	-5.24149	-2.66362	Tumor cells
WCM068_M2-01-000166	-5.19159	21.3159	Tumor cells
WCM068_M2-01-000167	4.13402	1.49201	Undefined
WCM068_M2-01-000170	-7.47628	13.3257	Tumor cells
WCM068_M2-01-000175	-9.41298	1.27375	CD4 T cells
WCM068_M2-01-000181	13.8729	-5.30031	Stroma
WCM068_M2-01-000185	25.1784	8.42187	Macrophages
WCM068_M2-01-000193	12.3735	-0.866466	CD4 T cells
WCM068_M2-01-000194	-4.74514	14.9863	Tumor cells
WCM068_M2-01-000195	-2.43885	23.3631	Tumor cells
WCM068_M2-01-000200	15.3411	0.950544	Endothelial cells
WCM068_M2-01-000201	24.2796	-7.39842	Endothelial cells
WCM068_M2-01-000202	-7.23561	10.109	Tumor cells
WCM068_M2-01-000205	15.8342	-4.434	CD4 T cells
WCM068_M2-01-000210	0.93619	-0.790424	Tumor cells
WCM068_M2-01-000213	5.22378	10.2479	Tumor cells
WCM068_M2-01-000218	3.21058	-1.81689	Tumor cells
WCM068_M2-01-000221	18.5966	3.23231	Macrophages
WCM068_M2-01-000222	0.963518	-1.41687	Tumor cells
WCM068_M2-01-000226	8.75593	10.5835	CD4 T cells
WCM068_M2-01-000228	-10.389	5.92669	Tumor cells
WCM068_M2-01-000232	-7.89155	3.01625	Tumor cells
WCM068_M2-01-000233	0.268296	-2.10276	Tumor cells
WCM068_M2-01-000234	14.953	-7.72238	Stroma
WCM068_M2-01-000239	24.8358	-8.23399	Endothelial cells
WCM068_M2-01-000242	2.5458	8.57684	Tumor cells
WCM068_M2-01-000243	13.3844	-9.27843	Stroma
WCM068_M2-01-000244	13.084	-10.4614	Stroma
WCM068_M2-01-000245	22.8005	2.15131	Macrophages
WCM068_M2-01-000247	9.49289	-5.85868	Stroma
WCM068_M2-01-000248	23.6904	6.52303	Macrophages
WCM068_M2-01-000261	1.29994	-5.24599	Tumor cells
WCM068_M2-01-000262	0.820356	-0.877781	Tumor cells
WCM068_M2-01-000265	13.8391	19.9817	CD8 T cells
WCM068_M2-01-000267	-0.228946	-6.54312	Tumor cells
WCM068_M2-01-000270	-5.64554	-2.36061	Tumor cells
WCM068_M2-01-000273	0.544884	-4.30147	Tumor cells
WCM068_M2-01-000277	22.5976	-8.34332	Endothelial cells
WCM068_M2-01-000278	1.3704	-3.09689	Tumor cells
WCM068_M2-01-000279	24.5328	-8.11585	Endothelial cells
WCM068_M2-01-000280	10.5457	-2.82601	Stroma
WCM068_M2-01-000281	21.4769	-7.49909	Endothelial cells
WCM068_M2-01-000285	-7.41785	-4.08968	Tumor cells
WCM068_M2-01-000288	24.3681	-5.0592	Endothelial cells
WCM068_M2-01-000291	-7.12087	-1.49018	Tumor cells
WCM068_M2-01-000293	3.3107	-3.50347	CD4 T cells
WCM068_M2-01-000298	-3.70533	-5.8598	Tumor cells
WCM068_M2-01-000299	-0.0778084	-4.67399	Tumor cells
WCM068_M2-01-000301	20.059	-7.25296	Endothelial cells
WCM068_M2-01-000302	6.29997	-4.47071	Stroma
WCM068_M2-01-000304	22.8869	-8.40856	Endothelial cells
WCM068_M2-01-000305	-3.78931	-6.12157	Tumor cells
WCM068_M2-01-000306	21.6383	-8.24846	Endothelial cells
WCM068_M2-01-000309	-6.76578	-4.78325	Tumor cells
WCM068_M2-01-000316	7.52011	8.15765	Undefined
WCM068_M2-01-000320	11.7177	-3.8915	Stroma
WCM068_M2-01-000322	-3.48588	-5.37693	Tumor cells
WCM068_M2-01-000323	6.24195	-5.08843	Stroma
WCM068_M2-01-000326	-3.74643	-7.43887	Tumor cells
WCM068_M2-01-000327	19.433	-5.02499	Endothelial cells
WCM068_M2-01-000334	-6.18745	-3.62171	Tumor cells
WCM068_M2-01-000338	9.34427	-5.15757	Stroma
WCM068_M2-01-000342	13.8718	-1.72023	Stroma
WCM068_M2-01-000346	-2.54295	-1.35708	Tumor cells
WCM068_M2-01-000347	0.968837	-1.19466	Undefined
WCM068_M2-01-000350	-6.16607	-3.18285	Tumor cells
WCM068_M2-01-000351	14.4819	4.19359	Immunosuppressive myeloid cells
WCM068_M2-01-000355	20.1493	-8.21316	Endothelial cells
WCM068_M2-01-000356	13.8519	-10.5328	Stroma
WCM068_M2-01-000357	-6.24594	-4.83118	Tumor cells
WCM068_M2-01-000358	9.18113	-4.80981	Endothelial cells
WCM068_M2-01-000359	-7.24557	0.357335	Tumor cells
WCM068_M2-01-000360	2.06647	-0.184507	Undefined
WCM068_M2-01-000367	-1.59215	3.61522	Tumor cells
WCM068_M2-01-000370	0.396008	-1.60533	Tumor cells
WCM068_M2-01-000372	1.17548	-6.06674	Tumor cells
WCM068_M2-01-000373	-4.59394	-3.73409	Tumor cells
WCM068_M2-01-000377	-4.05079	-6.85079	Tumor cells
WCM068_M2-01-000383	23.2169	-8.17374	Endothelial cells
WCM068_M2-01-000388	1.59651	-4.96543	Tumor cells
WCM068_M2-01-000389	-9.68767	16.716	Tumor cells
WCM068_M2-01-000395	1.06827	-0.28867	Tumor cells
WCM068_M2-01-000400	-12.1442	7.36392	Tumor cells
WCM068_M2-01-000403	-0.0819263	7.70855	Tumor cells
WCM068_M2-01-000404	-8.02351	-0.336286	Tumor cells
WCM068_M2-01-000407	1.67847	4.4813	Tumor cells
WCM068_M2-01-000410	-4.85518	-4.98006	Tumor cells
WCM068_M2-01-000411	-8.15272	-5.42025	Tumor cells
WCM068_M2-01-000415	-3.96495	-5.13089	Tumor cells
WCM068_M2-01-000421	17.8186	4.39975	Macrophages
WCM068_M2-01-000422	-7.84191	-4.56241	Tumor cells
WCM068_M2-01-000426	13.0822	3.95584	Immunosuppressive myeloid cells
WCM068_M2-01-000428	-4.2442	-1.54084	Tumor cells
WCM068_M2-01-000430	-9.42388	4.86679	Tumor cells
WCM068_M2-01-000432	-0.331849	-1.56655	Tumor cells
WCM068_M2-01-000433	22.4717	-5.81971	Endothelial cells
WCM068_M2-01-000435	10.2857	-6.12234	Stroma
WCM068_M2-01-000437	-1.96713	-6.24458	Tumor cells
WCM068_M2-01-000438	-0.240006	-1.39792	Tumor cells
WCM068_M2-01-000440	-6.43944	-6.58918	Tumor cells
WCM068_M2-01-000441	-12.1021	8.28254	Tumor cells
WCM068_M2-01-000443	-5.32052	-1.41798	Tumor cells
WCM068_M2-01-000445	-9.82916	-0.650863	Tumor cells
WCM068_M2-01-000447	-5.38135	1.19982	Tumor cells
WCM068_M2-01-000448	-3.09213	1.26865	Tumor cells
WCM068_M2-01-000449	23.8063	3.29728	Macrophages
WCM068_M2-01-000451	-11.0451	-2.96637	Tumor cells
WCM068_M2-01-000457	-9.95465	-2.80278	Tumor cells
WCM068_M2-01-000460	-8.31273	-4.84746	Tumor cells
WCM068_M2-01-000462	-4.74444	13.1208	Tumor cells
WCM068_M2-01-000465	0.966588	-1.74454	Tumor cells
WCM068_M2-01-000468	-5.06861	-6.86842	Tumor cells
WCM068_M2-01-000470	-2.94559	-6.24642	Tumor cells
WCM068_M2-01-000474	23.2108	6.327	Macrophages
WCM068_M2-01-000475	9.78095	9.12577	CD4 T cells
WCM068_M2-01-000477	-8.15157	-5.37913	Tumor cells
WCM068_M2-01-000478	-1.19796	2.31628	Tumor cells
WCM068_M2-01-000479	-11.5297	7.61189	Tumor cells
WCM068_M2-01-000480	-1.80368	-6.23213	Tumor cells
WCM068_M2-01-000485	-5.40316	-6.6735	Tumor cells
WCM068_M2-01-000486	-10.3394	-1.10251	Tumor cells
WCM068_M2-01-000488	-10.7361	10.7948	Tumor cells
WCM068_M2-01-000489	2.44601	1.40415	Undefined
WCM068_M2-01-000490	-9.54396	0.518351	Tumor cells
WCM068_M2-01-000491	5.7747	1.07101	CD4 T cells
WCM068_M2-01-000494	-9.9437	-2.92312	Tumor cells
WCM068_M2-01-000501	-9.95602	11.5315	Tumor cells
WCM068_M2-01-000505	-2.63754	17.7474	Tumor cells
WCM068_M2-01-000508	2.48088	-1.60458	Tumor cells
WCM068_M2-01-000511	-8.51893	-4.89372	Tumor cells
WCM068_M2-01-000515	13.7741	4.55597	Immunosuppressive myeloid cells
WCM068_M2-01-000523	6.23492	0.0320281	Immunosuppressive myeloid cells
WCM068_M2-01-000524	-11.2844	-1.54565	Tumor cells
WCM068_M2-01-000534	-8.3973	-3.54289	Tumor cells
WCM068_M2-01-000535	-7.02989	5.58035	Tumor cells
WCM068_M2-01-000537	-9.16928	-0.950544	Tumor cells
WCM068_M2-01-000538	7.86682	10.4297	Undefined
WCM068_M2-01-000539	1.66534	-1.18497	Tumor cells
WCM068_M2-01-000544	1.3269	-3.75724	Tumor cells
WCM068_M2-01-000547	-11.2616	4.42687	Tumor cells
WCM068_M2-01-000550	-8.20314	6.56381	Tumor cells
WCM068_M2-01-000554	-1.98517	-4.26245	Tumor cells
WCM068_M2-01-000556	23.4499	3.39108	Macrophages
WCM068_M2-01-000557	-6.26852	8.44932	Tumor cells
WCM068_M2-01-000558	0.393458	-7.06598	Tumor cells
WCM068_M2-01-000559	6.25642	0.70231	Immunosuppressive myeloid cells
WCM068_M2-01-000561	-1.43737	4.9662	Tumor cells
WCM068_M2-01-000562	-5.43651	1.7804	Tumor cells
WCM068_M2-01-000563	-2.59267	5.98801	Tumor cells
WCM068_M2-01-000566	-9.25542	8.70982	Tumor cells
WCM068_M2-01-000567	-11.6994	6.29174	Tumor cells
WCM068_M2-01-000569	2.74681	-0.764427	Tumor cells
WCM068_M2-01-000570	-4.94697	-6.06304	Tumor cells
WCM068_M2-01-000571	-12.4045	6.98803	Tumor cells
WCM068_M2-01-000574	3.34166	-1.09285	Tumor cells
WCM068_M2-01-000575	-3.68026	-7.12578	Tumor cells
WCM068_M2-01-000577	-6.10795	22.2827	Tumor cells
WCM068_M2-01-000581	0.899799	4.54673	Tumor cells
WCM068_M2-01-000582	5.1467	0.85921	Tumor cells
WCM068_M2-01-000587	23.5068	4.23519	Macrophages
WCM068_M2-01-000590	-10.8902	9.33579	Tumor cells
WCM068_M2-01-000591	6.44596	0.764112	Immunosuppressive myeloid cells
WCM068_M2-01-000593	-4.48201	9.88635	Tumor cells
WCM068_M2-01-000594	-2.3819	4.65827	Tumor cells
WCM068_M2-01-000597	-10.7327	-1.37539	Tumor cells
WCM068_M2-01-000600	-8.77501	-4.86264	Tumor cells
WCM068_M2-01-000602	-2.73041	-1.61025	Tumor cells
WCM068_M2-01-000603	6.04809	-5.39862	Tumor cells
WCM068_M2-01-000605	0.535281	4.06739	Tumor cells
WCM068_M2-01-000608	11.4345	-0.749278	Tumor cells
WCM068_M2-01-000609	-1.67915	-7.84494	Tumor cells
WCM068_M2-01-000610	3.59735	-4.30111	Tumor cells
WCM068_M2-01-000612	-7.28593	1.05761	Tumor cells
WCM068_M2-01-000616	-3.75891	16.1081	Tumor cells
WCM068_M2-01-000617	1.34815	0.170501	Undefined
WCM068_M2-01-000623	-4.53608	-4.96627	Tumor cells
WCM068_M2-01-000624	5.7956	-0.646611	Immunosuppressive myeloid cells
WCM068_M2-01-000625	-2.46391	-4.31476	Tumor cells
WCM068_M2-01-000627	20.4887	-4.92342	Endothelial cells
WCM068_M2-01-000629	-9.58275	-1.19455	Tumor cells
WCM068_M2-01-000630	1.84584	-2.39198	Tumor cells
WCM068_M2-01-000632	-4.63725	-2.41889	Tumor cells
WCM068_M2-01-000636	8.11826	-4.80516	Stroma
WCM068_M2-01-000643	2.46482	-0.676542	Undefined
WCM068_M2-01-000652	5.50827	-5.02714	Stroma
WCM068_M2-01-000654	-10.029	-0.63298	Tumor cells
WCM068_M2-01-000656	8.9243	-3.86699	Stroma
WCM068_M2-01-000657	-10.0548	-0.118884	Tumor cells
WCM068_M2-01-000660	3.04765	5.43641	Stroma
WCM068_M2-01-000661	-9.04949	-4.25193	Tumor cells
WCM068_M2-01-000669	2.30142	0.014345	Undefined
WCM068_M2-01-000674	0.860732	4.33841	Tumor cells
WCM068_M2-01-000675	22.2035	2.32326	Macrophages
WCM068_M2-01-000678	-5.26497	-3.28943	Tumor cells
WCM068_M2-01-000681	17.492	-7.53643	Stroma
WCM068_M2-01-000684	-9.77443	8.28539	Undefined
WCM068_M2-01-000687	-10.8058	7.71749	Undefined
WCM068_M2-01-000692	4.02972	-9.48981	Stroma
WCM068_M2-01-000693	21.8344	-6.71093	Endothelial cells
WCM068_M2-01-000696	21.72	-8.69231	Endothelial cells
WCM068_M2-01-000697	5.74212	-3.52401	Stroma
WCM068_M2-01-000698	-9.55494	0.0138246	Undefined
WCM068_M2-01-000703	10.5853	-5.00355	Stroma
WCM068_M2-01-000712	-9.97676	-0.816387	Tumor cells
WCM068_M2-01-000716	-12.3369	4.61638	Tumor cells
WCM068_M2-01-000720	22.6257	11.4154	Macrophages
WCM068_M2-01-000721	5.0428	-1.34598	Macrophages
WCM068_M2-01-000723	16.7033	-7.75176	Stroma
WCM068_M2-01-000724	-7.17492	14.3336	Tumor cells
WCM068_M2-01-000726	9.73389	-1.93284	Stroma
WCM068_M2-01-000727	8.68174	-10.8714	Stroma
WCM068_M2-01-000730	8.51905	-4.10809	Stroma
WCM068_M2-01-000732	-0.828212	-5.07052	Tumor cells
WCM068_M2-01-000733	7.99407	-4.31243	Stroma
WCM068_M2-01-000738	5.65903	10.8039	Tumor cells
WCM068_M2-01-000740	-13.9416	6.11059	Tumor cells
WCM068_M2-01-000747	-2.21487	-2.04668	Tumor cells
WCM068_M2-01-000749	24.0111	-8.46698	Endothelial cells
WCM068_M2-01-000750	8.01219	-4.53198	Stroma
WCM068_M2-01-000754	6.86046	-5.45895	Stroma
WCM068_M2-01-000756	5.3324	-10.1961	Stroma
WCM068_M2-01-000757	19.5855	-6.98134	Endothelial cells
WCM068_M2-01-000758	6.96324	7.90088	Tumor cells
WCM068_M2-01-000771	3.11311	-0.756904	Tumor cells
WCM068_M2-01-000777	1.31849	-7.25475	Endothelial cells
WCM068_M2-01-000779	15.8626	-8.46483	Stroma
WCM068_M2-01-000782	-1.86581	-1.46592	Tumor cells
WCM068_M2-01-000783	5.50931	-8.17416	Stroma
WCM068_M2-01-000784	10.1562	-2.73187	Stroma
WCM068_M2-01-000787	-4.57326	23.4356	Tumor cells
WCM068_M2-01-000788	12.4793	6.68701	Immunosuppressive myeloid cells
WCM068_M2-01-000795	13.2517	3.30084	Immunosuppressive myeloid cells
WCM068_M2-01-000798	2.4289	7.97487	Tumor cells
WCM068_M2-01-000799	23.9576	-7.64241	Endothelial cells
WCM068_M2-01-000802	3.32167	1.06928	Undefined
WCM068_M2-01-000803	-13.3279	6.90666	Tumor cells
WCM068_M2-01-000807	8.46049	-10.2842	Stroma
WCM068_M2-01-000811	23.6642	-7.5851	Endothelial cells
WCM068_M2-01-000812	18.5729	-2.17552	Stroma
WCM068_M2-01-000814	7.00903	9.49466	Undefined
WCM068_M2-01-000822	7.5703	-2.82889	Stroma
WCM068_M2-01-000823	-5.86539	-5.65316	Tumor cells
WCM068_M2-01-000826	5.15806	-7.04178	Stroma
WCM068_M2-01-000832	7.77378	-4.95333	Stroma
WCM068_M2-01-000834	4.35309	-1.19429	Tumor cells
WCM068_M2-01-000835	-9.86717	5.43111	Tumor cells
WCM068_M2-01-000842	-7.51847	1.0716	Tumor cells
WCM068_M2-01-000843	-11.6107	1.34897	Tumor cells
WCM068_M2-01-000844	2.11945	8.00988	Tumor cells
WCM068_M2-01-000848	-12.0808	7.01484	Tumor cells
WCM068_M2-01-000850	20.6823	-5.88198	Endothelial cells
WCM068_M2-01-000853	6.29538	-9.72878	Stroma
WCM068_M2-01-000854	-12.9112	5.85185	Tumor cells
WCM068_M2-01-000855	10.0587	-3.23378	Stroma
WCM068_M2-01-000858	10.3583	-2.24399	Stroma
WCM068_M2-01-000860	-3.63398	22.006	Tumor cells
WCM068_M2-01-000865	12.7148	-10.5036	Stroma
WCM068_M2-01-000867	-8.77585	2.26583	Tumor cells
WCM068_M2-01-000868	17.6677	2.28154	Macrophages
WCM068_M2-01-000869	-0.0921541	4.46432	Tumor cells
WCM068_M2-01-000871	0.657938	-2.13121	Undefined
WCM068_M2-01-000873	7.68433	-9.70966	Stroma
WCM068_M2-01-000876	5.72664	-6.93495	Stroma
WCM068_M2-01-000880	18.2924	-2.93512	Stroma
WCM068_M2-01-000885	13.1992	-1.62304	Stroma
WCM068_M2-01-000886	22.2205	-7.42748	Endothelial cells
WCM068_M2-01-000888	9.33842	-3.40277	Stroma
WCM068_M2-01-000890	-8.16952	-1.57735	Tumor cells
WCM068_M2-01-000894	10.9472	-2.18063	Stroma
WCM068_M2-01-000896	-2.19858	2.89707	Tumor cells
WCM068_M2-01-000899	21.8659	-7.92727	Endothelial cells
WCM068_M2-01-000902	21.5409	2.40953	Macrophages
WCM068_M2-01-000903	24.2461	-6.89268	Endothelial cells
WCM068_M2-01-000905	14.736	0.0283298	Stroma
WCM068_M2-01-000907	-6.20491	-2.97493	Tumor cells
WCM068_M2-01-000908	-8.39781	11.0073	Tumor cells
WCM068_M2-01-000910	8.31022	-2.18046	Stroma
WCM068_M2-01-000912	5.4719	-6.68676	Stroma
WCM068_M2-01-000916	2.8929	8.04586	Tumor cells
WCM068_M2-01-000917	-3.97382	16.0051	Tumor cells
WCM068_M2-01-000918	-0.445407	-3.12768	Tumor cells
WCM068_M2-01-000920	0.583097	-4.544	Tumor cells
WCM068_M2-01-000923	8.60812	-4.38372	Stroma
WCM068_M2-01-000925	16.9211	-1.28215	Stroma
WCM068_M2-01-000927	-14.1891	5.3805	Tumor cells
WCM068_M2-01-000928	-0.196246	5.63338	Tumor cells
WCM068_M2-01-000933	0.0420605	6.67703	Tumor cells
WCM068_M2-01-000934	10.5519	-6.1027	Stroma
WCM068_M2-01-000935	21.117	-2.15816	Endothelial cells
WCM068_M2-01-000937	24.4805	3.78529	Macrophages
WCM068_M2-01-000938	22.3059	-8.97497	Endothelial cells
WCM068_M2-01-000940	-1.54486	-6.72661	Tumor cells
WCM068_M2-01-000942	-11.0198	6.59349	Tumor cells
WCM068_M2-01-000943	-11.1041	7.3564	Tumor cells
WCM068_M2-01-000949	8.27686	-4.89776	Stroma
WCM068_M2-01-000950	-0.213657	0.950259	Tumor cells
WCM068_M2-01-000951	24.9147	-4.66518	Endothelial cells
WCM068_M2-01-000952	15.3427	-8.01518	Stroma
WCM068_M2-01-000953	22.4163	-9.08136	Endothelial cells
WCM068_M2-01-000954	-6.41193	10.129	Tumor cells
WCM068_M2-01-000956	-13.415	4.45338	Tumor cells
WCM068_M2-01-000958	19.8739	8.10898	Macrophages
WCM068_M2-01-000963	4.83426	-3.0326	Undefined
WCM068_M2-01-000964	11.5862	-10.6188	Stroma
WCM068_M2-01-000965	-9.61469	0.509642	Tumor cells
WCM068_M2-01-000966	21.9811	-8.51327	Endothelial cells
WCM068_M2-01-000974	1.06497	0.231345	Tumor cells
WCM068_M2-01-000979	5.49368	-3.96649	Stroma
WCM068_M2-01-000983	-9.04702	0.0568876	Tumor cells
WCM068_M2-01-000984	12.1864	-9.17094	Stroma
WCM068_M2-01-000988	5.98586	-7.62847	Stroma
WCM068_M2-01-000991	17.4553	-6.79931	Stroma
WCM068_M2-01-000995	13.617	-8.8092	Stroma
WCM068_M2-01-000998	20.1588	-7.97684	Endothelial cells
WCM068_M2-01-000999	3.92299	-0.701801	Undefined
WCM068_M2-01-001001	22.7115	-7.07885	Endothelial cells
WCM068_M2-01-001002	-1.43978	-0.406279	Tumor cells
WCM068_M2-01-001003	-9.23192	10.0531	Tumor cells
WCM068_M2-01-001010	7.90675	-9.73271	Stroma
WCM068_M2-01-001011	-4.0537	23.0077	Tumor cells
WCM068_M2-01-001012	15.4021	-8.69991	Stroma
WCM068_M2-01-001014	11.845	-7.87037	Stroma
WCM068_M2-01-001016	13.1439	-9.09206	Stroma
WCM068_M2-01-001021	9.27933	-3.04546	Stroma
WCM068_M2-01-001025	11.6898	-7.2665	Stroma
WCM068_M2-01-001028	14.2512	-9.76071	Stroma
WCM068_M2-01-001029	2.83662	-3.85565	Undefined
WCM068_M2-01-001030	0.54873	3.56332	Tumor cells
WCM068_M2-01-001031	0.256072	6.46153	Tumor cells
WCM068_M2-01-001033	8.25224	-4.43197	Stroma
WCM068_M2-01-001034	3.65113	-5.94927	Tumor cells
WCM068_M2-01-001038	2.99922	6.59349	Stroma
WCM068_M2-01-001039	10.3502	-9.67503	Stroma
WCM068_M2-01-001040	12.8386	-6.48775	Stroma
WCM068_M2-01-001042	22.0606	-7.3078	Endothelial cells
WCM068_M2-01-001044	-3.40951	22.9045	Tumor cells
WCM068_M2-01-001046	3.07656	7.2659	Tumor cells
WCM068_M2-01-001048	21.6956	-6.28116	Endothelial cells
WCM068_M2-01-001054	8.69551	-4.35513	Stroma
WCM068_M2-01-001055	-9.53417	2.92527	Tumor cells
WCM068_M2-01-001058	6.84047	-5.71288	Stroma
WCM068_M2-01-001059	17.4873	-5.24044	Stroma
WCM068_M2-01-001060	3.12343	-6.17448	Endothelial cells
WCM068_M2-01-001061	11.2844	-8.5752	Stroma
WCM068_M2-01-001065	8.28248	-2.30481	Stroma
WCM068_M2-01-001067	15.6709	11.663	CD4 T cells
WCM068_M2-01-001069	13.5446	-7.84321	Stroma
WCM068_M2-01-001074	7.00499	-5.27703	Stroma
WCM068_M2-01-001075	24.6769	-7.69115	Endothelial cells
WCM068_M2-01-001076	18.8022	0.207624	Macrophages
WCM068_M2-01-001078	0.765559	3.20455	Tumor cells
WCM068_M2-01-001081	9.40231	-4.60307	Endothelial cells
WCM068_M2-01-001086	20.7242	-7.63698	Endothelial cells
WCM068_M2-01-001087	15.6656	-7.8755	Stroma
WCM068_M2-01-001090	7.22927	-5.02397	Stroma
WCM068_M2-01-001092	8.78516	-4.00157	Stroma
WCM068_M2-01-001094	24.1398	-7.67459	Endothelial cells
WCM068_M2-01-001095	16.7136	-7.15313	Stroma
WCM068_M2-01-001097	20.2116	-6.55676	Endothelial cells
WCM068_M2-01-001098	14.2828	-8.1133	Stroma
WCM068_M2-01-001101	8.90556	-4.10021	Stroma
WCM068_M2-01-001102	19.2794	-7.09061	Endothelial cells
WCM068_M2-01-001107	16.9915	-7.59127	Stroma
WCM068_M2-01-001111	15.678	-4.63099	Stroma
WCM068_M2-01-001112	5.88866	-1.93527	Endothelial cells
WCM068_M2-01-001113	-0.978035	-6.53351	Tumor cells
WCM068_M2-01-001115	13.8423	-10.2239	Stroma
WCM068_M2-01-001120	19.9125	-0.0878003	Macrophages
WCM068_M2-01-001124	9.19855	-4.39411	Stroma
WCM068_M2-01-001125	23.3159	-9.99275	Endothelial cells
WCM068_M2-01-001128	7.58019	-4.74502	Stroma
WCM068_M2-01-001134	17.7146	-6.03779	Stroma
WCM068_M2-01-001135	19.8869	-6.99641	Endothelial cells
WCM068_M2-01-001136	7.00286	-8.15567	Stroma
WCM068_M2-01-001138	12.6278	-10.0736	Stroma
WCM068_M2-01-001139	21.7374	-7.61999	Endothelial cells
WCM068_M2-01-001141	3.19483	4.65671	Stroma
WCM068_M2-01-001143	22.92	-9.42196	Endothelial cells
WCM068_M2-01-001145	7.15958	-4.70316	Stroma
WCM068_M2-01-001146	9.21475	8.33139	CD4 T cells
WCM068_M2-01-001148	7.92981	-7.51502	Stroma
WCM068_M2-01-001150	23.9718	-5.76426	Endothelial cells
WCM068_M2-01-001152	23.9425	-9.33053	Endothelial cells
WCM068_M2-01-001153	7.64874	-4.9178	Stroma
WCM068_M2-01-001156	13.6654	-6.84624	Stroma
WCM068_M2-01-001160	3.57064	17.4415	Macrophages
WCM068_M2-01-001164	21.3093	-6.78472	Endothelial cells
WCM068_M2-01-001166	22.8183	-8.88968	Endothelial cells
WCM068_M2-01-001172	22.9137	-7.8048	Endothelial cells
WCM068_M2-01-001173	23.626	-4.08202	Endothelial cells
WCM068_M2-01-001178	13.8176	-8.39128	Stroma
WCM068_M2-01-001180	3.52122	-5.52693	Stroma
WCM068_M2-01-001183	20.5339	-5.41508	Endothelial cells
WCM068_M2-01-001187	1.59549	6.66248	Tumor cells
WCM068_M2-01-001188	21.0132	-4.95498	Endothelial cells
WCM068_M2-01-001189	7.41839	-2.82498	Stroma
WCM068_M2-01-001190	1.48604	-6.59262	Tumor cells
WCM068_M2-01-001194	23.6414	-9.2527	Endothelial cells
WCM068_M2-01-001195	10.4773	-5.08833	Stroma
WCM068_M2-01-001198	11.4844	-3.08874	Stroma
WCM068_M2-01-001199	12.2949	-6.68859	Stroma
WCM068_M2-01-001200	21.6701	-5.322	Endothelial cells
WCM068_M2-01-001201	7.8408	-0.71666	Tumor cells
WCM068_M2-01-001206	10.7635	-10.495	Stroma
WCM068_M2-01-001208	1.36403	-1.63853	Tumor cells
WCM068_M2-01-001212	8.58113	-11.0867	Stroma
WCM068_M2-01-001213	-0.115295	4.04907	Tumor cells
WCM068_M2-01-001215	0.870294	0.164922	Tumor cells
WCM068_M2-01-001222	15.9328	-7.47422	Stroma
WCM068_M2-01-001223	6.44473	-4.17088	Stroma
WCM068_M2-01-001224	5.99855	-7.5826	Stroma
WCM068_M2-01-001228	20.3939	-7.65867	Endothelial cells
WCM068_M2-01-001234	-7.89584	10.6485	Tumor cells
WCM068_M2-01-001239	9.12284	-2.91828	Stroma
WCM068_M2-01-001242	-8.49145	8.73905	Undefined
WCM068_M2-01-001243	7.92744	-4.10238	Stroma
WCM068_M2-01-001246	10.821	11.2677	CD4 T cells
WCM068_M2-01-001249	10.2768	-3.18397	Stroma
WCM068_M2-01-001253	17.2689	-5.78827	Stroma
WCM068_M2-01-001255	7.72807	-4.27551	Stroma
WCM068_M2-01-001256	7.68671	-4.78766	Stroma
WCM068_M2-01-001257	22.7502	-5.83598	Endothelial cells
WCM068_M2-01-001260	5.52942	-4.5691	Stroma
WCM068_M2-01-001262	19.223	-7.41754	Stroma
WCM068_M2-01-001268	-5.35868	-6.80771	Tumor cells
WCM068_M2-01-001269	5.02571	-7.95568	Stroma
WCM068_M2-01-001275	1.6255	-1.17352	Undefined
WCM068_M2-01-001276	4.45768	-7.79489	Stroma
WCM068_M2-01-001278	-13.0234	0.726697	Tumor cells
WCM068_M2-01-001279	13.2542	-8.1326	Stroma
WCM068_M2-01-001280	6.20061	-10.3993	Stroma
WCM068_M2-01-001284	21.6495	-7.55823	Endothelial cells
WCM068_M2-01-001290	5.69145	-6.60882	Stroma
WCM068_M2-01-001291	8.73951	-7.03891	Stroma
WCM068_M2-01-001296	-6.97713	5.27491	Tumor cells
WCM068_M2-01-001297	11.6392	-9.38571	Stroma
WCM068_M2-01-001300	4.34278	-4.02699	Endothelial cells
WCM068_M2-01-001302	5.45654	-7.51744	Stroma
WCM068_M2-01-001303	1.02575	6.62045	Tumor cells
WCM068_M2-01-001305	20.1383	-7.2121	Endothelial cells
WCM068_M2-01-001306	6.21198	-10.0601	Stroma
WCM068_M2-01-001310	1.46033	-4.05848	Tumor cells
WCM068_M2-01-001313	8.07008	8.02728	Undefined
WCM068_M2-01-001318	15.8521	-7.40255	Stroma
WCM068_M2-01-001320	19.3897	-6.34797	Endothelial cells
WCM068_M2-01-001324	-0.355203	-1.05401	Tumor cells
WCM068_M2-01-001329	21.9623	-8.98466	Endothelial cells
WCM068_M2-01-001331	15.375	-6.3345	Stroma
WCM068_M2-01-001332	5.82237	-4.42193	Stroma
WCM068_M2-01-001333	10.6606	-9.31633	Stroma
WCM068_M2-01-001334	7.22449	-5.0894	Stroma
WCM068_M2-01-001338	-9.70316	6.38262	Tumor cells
WCM068_M2-01-001339	10.0639	-2.39929	Stroma
WCM068_M2-01-001341	0.0678905	3.70432	Tumor cells
WCM068_M2-01-001342	6.87147	-4.83126	Stroma
WCM068_M2-01-001348	15.211	-6.29007	Stroma
WCM068_M2-01-001349	-6.16657	16.5497	Tumor cells
WCM068_M2-01-001351	21.8769	3.12009	Macrophages
WCM068_M2-01-001353	9.40622	-11.3225	Stroma
WCM068_M2-01-001356	-5.08187	-1.69139	Tumor cells
WCM068_M2-01-001361	5.29302	-6.50662	Stroma
WCM068_M2-01-001362	-1.00592	-0.930584	Tumor cells
WCM068_M2-01-001364	-5.0089	23.5017	Tumor cells
WCM068_M2-01-001367	-3.75336	-6.6185	Tumor cells
WCM068_M2-01-001372	-11.1335	-0.405185	Tumor cells
WCM068_M2-01-001376	11.2003	-5.91718	Stroma
WCM068_M2-01-001378	22.2682	-8.86201	Endothelial cells
WCM068_M2-01-001385	7.2614	-5.4674	Stroma
WCM068_M2-01-001391	22.9867	-7.06102	Endothelial cells
WCM068_M2-01-001392	-5.02992	17.0288	Tumor cells
WCM068_M2-01-001395	20.504	-6.18066	Endothelial cells
WCM068_M2-01-001396	6.0372	-9.29724	Stroma
WCM068_M2-01-001401	10.1077	-8.28708	Stroma
WCM068_M2-01-001402	6.4487	14.7	T-Regs
WCM068_M2-01-001404	-6.26304	3.50303	Tumor cells
WCM068_M2-01-001410	-7.3129	-0.585594	Tumor cells
WCM068_M2-01-001415	10.5078	-7.6427	Stroma
WCM068_M2-01-001419	21.6423	-7.63306	Endothelial cells
WCM068_M2-01-001424	12.1813	-3.10244	Stroma
WCM068_M2-01-001426	15.4549	10.4167	CD4 T cells
WCM068_M2-01-001427	11.1376	-0.698129	Stroma
WCM068_M2-01-001431	1.39124	-0.991281	Undefined
WCM068_M2-01-001432	4.87376	-1.24207	Undefined
WCM068_M2-01-001433	10.5752	-4.55819	Stroma
WCM068_M2-01-001435	3.58365	-5.6657	Endothelial cells
WCM068_M2-01-001441	4.75776	11.8898	Tumor cells
WCM068_M2-01-001442	22.1127	-8.18868	Endothelial cells
WCM068_M2-01-001443	20.7635	-7.36953	Endothelial cells
WCM068_M2-01-001447	2.89737	-4.37078	Macrophages
WCM068_M2-01-001450	10.0061	-10.5075	Stroma
WCM068_M2-01-001452	-12.4298	11.6002	Tumor cells
WCM068_M2-01-001454	4.94718	-1.88596	Tumor cells
WCM068_M2-01-001455	17.967	-6.8336	Stroma
WCM068_M2-01-001458	3.0934	4.68083	Stroma
WCM068_M2-01-001459	12.3342	-9.04158	Stroma
WCM068_M2-01-001461	1.19721	2.08893	Tumor cells
WCM068_M2-01-001465	7.18134	-1.2458	Tumor cells
WCM068_M2-01-001467	13.6839	-9.83212	Stroma
WCM068_M2-01-001470	4.70715	1.03939	Immunosuppressive myeloid cells
WCM068_M2-01-001480	20.4483	-7.52331	Endothelial cells
WCM068_M2-01-001483	20.127	-7.19848	Endothelial cells
WCM068_M2-01-001484	9.38463	-4.53884	Stroma
WCM068_M2-01-001486	4.1115	-1.6833	Undefined
WCM068_M2-01-001488	20.5204	-6.4662	Endothelial cells
WCM068_M2-01-001489	22.016	3.05697	Macrophages
WCM068_M2-01-001496	14.3487	5.65222	Immunosuppressive myeloid cells
WCM068_M2-01-001497	-7.93885	17.0123	Tumor cells
WCM068_M2-01-001498	0.811571	-3.63758	Tumor cells
WCM068_M2-01-001500	23.884	-5.71116	Endothelial cells
WCM068_M2-01-001501	25.5464	-8.37095	Endothelial cells
WCM068_M2-01-001503	23.1834	-9.56667	Endothelial cells
WCM068_M2-01-001506	-7.90936	11.3297	Tumor cells
WCM068_M2-01-001508	9.62788	-4.51615	Stroma
WCM068_M2-01-001509	9.64948	-3.64398	Stroma
WCM068_M2-01-001510	-11.0626	-2.48876	Tumor cells
WCM068_M2-01-001512	20.0525	-8.09379	Endothelial cells
WCM068_M2-01-001514	22.0988	-8.85777	Endothelial cells
WCM068_M2-01-001515	-7.53312	-5.29733	Tumor cells
WCM068_M2-01-001516	10.7049	-8.16511	Stroma
WCM068_M2-01-001518	-6.34714	-6.64169	Tumor cells
WCM068_M2-01-001520	22.5232	-6.42205	Endothelial cells
WCM068_M2-01-001522	13.3071	-9.22534	Stroma
WCM068_M2-01-001526	-7.34496	-6.4119	Tumor cells
WCM068_M2-01-001528	3.08177	0.186011	Undefined
WCM068_M2-01-001533	12.2967	11.5507	CD4 T cells
WCM068_M2-01-001535	4.11518	-7.68645	Tumor cells
WCM068_M2-01-001536	3.64087	-2.38009	Undefined
WCM068_M2-01-001542	-0.343711	1.94359	Tumor cells
WCM068_M2-01-001545	16.2235	-8.51782	Stroma
WCM068_M2-01-001547	-5.72908	-6.72113	Tumor cells
WCM068_M2-01-001550	-0.0540784	4.94196	Tumor cells
WCM068_M2-01-001551	-10.6456	6.7373	Tumor cells
WCM068_M2-01-001552	23.0075	-6.13871	Endothelial cells
WCM068_M2-01-001557	-4.72445	23.2549	Tumor cells
WCM068_M2-01-001558	23.5348	-6.20497	Endothelial cells
WCM068_M2-01-001561	5.09971	-0.799525	Immunosuppressive myeloid cells
WCM068_M2-01-001564	0.0898964	0.455072	Undefined
WCM068_M2-01-001567	22.4812	-9.22478	Endothelial cells
WCM068_M2-01-001568	-0.890128	-1.93867	Tumor cells
WCM068_M2-01-001569	9.99794	-2.87239	Stroma
WCM068_M2-01-001570	-5.61305	-7.28974	Tumor cells
WCM068_M2-01-001572	0.0862231	-1.47913	Tumor cells
WCM068_M2-01-001574	25.3516	7.43813	Macrophages
WCM068_M2-01-001577	24.3028	-5.85387	Endothelial cells
WCM068_M2-01-001582	19.1421	-0.442061	Stroma
WCM068_M2-01-001585	-4.58812	-6.57619	Tumor cells
WCM068_M2-01-001587	5.35125	-5.57181	Stroma
WCM068_M2-01-001588	3.52931	-1.50825	Undefined
WCM068_M2-01-001590	21.7715	5.42268	Macrophages
WCM068_M2-01-001591	2.33949	-1.32351	Undefined
WCM068_M2-01-001593	-3.90552	-7.24859	Tumor cells
WCM068_M2-01-001594	-1.58128	-5.04451	Tumor cells
WCM068_M2-01-001595	1.99986	-0.707123	Tumor cells
WCM068_M2-01-001600	-12.284	1.30145	Tumor cells
WCM068_M2-01-001601	5.90482	-10.2361	Stroma
WCM068_M2-01-001604	7.96116	-9.93921	Stroma
WCM068_M2-01-001605	-3.48508	0.718387	Tumor cells
WCM068_M2-01-001608	8.61027	-3.99431	Stroma
WCM068_M2-01-001615	-5.16665	-7.09759	Tumor cells
WCM068_M2-01-001616	1.79113	-0.516275	Undefined
WCM068_M2-01-001617	22.1186	-6.29665	Endothelial cells
WCM068_M2-01-001619	11.6571	-8.41327	Stroma
WCM068_M2-01-001620	13.3095	-0.640396	Stroma
WCM068_M2-01-001621	-4.64115	-5.62601	Tumor cells
WCM068_M2-01-001623	11.2261	10.93	CD4 T cells
WCM068_M2-01-001625	-3.2875	1.86609	Tumor cells
WCM068_M2-01-001626	-4.16067	-5.86093	Tumor cells
WCM068_M2-01-001632	10.6244	9.30574	CD4 T cells
WCM068_M2-01-001636	-8.99697	4.93974	Undefined
WCM068_M2-01-001637	-6.722	-6.67192	Tumor cells
WCM068_M2-01-001638	20.8649	3.06518	Macrophages
WCM068_M2-01-001639	22.8886	-3.91956	Endothelial cells
WCM068_M2-01-001641	-5.64623	-6.53965	Tumor cells
WCM068_M2-01-001644	3.94241	-5.77325	Stroma
WCM068_M2-01-001647	3.61243	-5.16119	Macrophages
WCM068_M2-01-001649	-5.99454	4.71984	Tumor cells
WCM068_M2-01-001650	-10.3503	-2.23552	Tumor cells
WCM068_M2-01-001653	-1.37156	5.36511	Tumor cells
WCM068_M2-01-001657	-4.24919	-7.59372	Tumor cells
WCM068_M2-01-001660	3.84477	-8.29912	Stroma
WCM068_M2-01-001665	-4.08133	-7.20215	Tumor cells
WCM068_M2-01-001666	0.310076	-0.479707	Tumor cells
WCM068_M2-01-001669	-10.7649	-2.03221	Tumor cells
WCM068_M2-01-001670	16.9764	3.17342	Macrophages
WCM068_M2-01-001671	-3.75188	-6.97218	Tumor cells
WCM068_M2-01-001672	22.8684	-5.81737	Endothelial cells
WCM068_M2-01-001673	-3.67093	-7.52616	Tumor cells
WCM068_M2-01-001677	-4.87907	22.3764	Tumor cells
WCM068_M2-01-001679	15.6652	3.9761	Immunosuppressive myeloid cells
WCM068_M2-01-001685	-3.93637	-5.80538	Tumor cells
WCM068_M2-01-001690	0.241762	-4.11525	Tumor cells
WCM068_M2-01-001691	-3.9988	-7.5177	Tumor cells
WCM068_M2-01-001694	15.0841	4.81895	Endothelial cells
WCM068_M2-01-001695	4.68743	-2.56474	Undefined
WCM068_M2-01-001699	-0.787599	-5.68695	CD4 T cells
WCM068_M2-01-001700	3.1739	-3.28203	Undefined
WCM068_M2-01-001702	-3.7845	-6.15203	Tumor cells
WCM068_M2-01-001703	1.20017	-1.55329	Undefined
WCM068_M2-01-001706	0.809761	-3.67991	Tumor cells
WCM068_M2-01-001707	2.50667	-0.982638	Undefined
WCM068_M2-01-001709	-9.77118	-3.3959	Tumor cells
WCM068_M2-01-001710	-5.03282	-7.44058	Tumor cells
WCM068_M2-01-001711	4.14052	-1.73738	Tumor cells
WCM068_M2-01-001719	4.3744	1.85086	Immunosuppressive myeloid cells
WCM068_M2-01-001720	0.896627	-1.36114	Tumor cells
WCM068_M2-01-001723	3.92007	-1.4817	Undefined
WCM068_M2-01-001727	1.85513	0.487117	Undefined
WCM068_M2-01-001730	-1.75978	3.81083	Tumor cells
WCM068_M2-01-001731	-0.73732	2.78833	Tumor cells
WCM068_M2-01-001732	17.2057	2.82543	Macrophages
WCM068_M2-01-001733	5.04479	-3.4983	Stroma
WCM068_M2-01-001737	-3.57127	-4.67263	Tumor cells
WCM068_M2-01-001739	-4.34012	-7.40286	Tumor cells
WCM068_M2-01-001747	-3.69668	-5.02302	Tumor cells
WCM068_M2-01-001748	-6.58564	4.55262	Undefined
WCM068_M2-01-001749	-5.07341	3.20395	Tumor cells
WCM068_M2-01-001750	-4.87756	-7.10458	Tumor cells
WCM068_M2-01-001752	5.41972	0.778212	Immunosuppressive myeloid cells
WCM068_M2-01-001754	0.114965	-2.34333	Tumor cells
WCM068_M2-01-001755	-1.84323	-5.93539	Tumor cells
WCM068_M2-01-001756	5.34481	1.25032	Immunosuppressive myeloid cells
WCM068_M2-01-001758	13.7427	21.6549	CD8 T cells
WCM068_M2-01-001759	5.44567	11.6795	Tumor cells
WCM068_M2-01-001760	1.25019	-1.3446	Tumor cells
WCM068_M2-01-001761	-11.1008	-1.17244	Tumor cells
WCM068_M2-01-001764	2.42281	-0.745586	Undefined
WCM068_M2-01-001767	-4.13312	-7.29216	Tumor cells
WCM068_M2-01-001768	1.05525	-0.358676	Undefined
WCM068_M2-01-001771	-1.71775	-5.54646	Tumor cells
WCM068_M2-01-001772	-1.71376	-2.90856	Tumor cells
WCM068_M2-01-001773	-10.063	-3.14746	Tumor cells
WCM068_M2-01-001775	1.88134	-0.531648	Undefined
WCM068_M2-01-001778	4.63426	0.225326	Undefined
WCM068_M2-01-001779	1.32104	-3.45638	Tumor cells
WCM068_M2-01-001783	-8.19225	-2.3543	Tumor cells
WCM068_M2-01-001784	1.69812	-3.5376	Tumor cells
WCM068_M2-01-001786	-4.53331	-6.13309	Tumor cells
WCM068_M2-01-001789	4.21219	-1.87966	Undefined
WCM068_M2-01-001791	-0.35435	-2.1578	Tumor cells
WCM068_M2-01-001792	-3.03285	-6.34513	Tumor cells
WCM068_M2-01-001793	-4.12489	-7.42616	Tumor cells
WCM068_M2-01-001800	-3.35776	-5.40123	Tumor cells
WCM068_M2-01-001801	10.9574	11.3686	CD4 T cells
WCM068_M2-01-001804	19.6657	3.33953	Macrophages
WCM068_M2-01-001807	6.33157	0.789533	Immunosuppressive myeloid cells
WCM068_M2-01-001810	-3.93963	-7.6776	Tumor cells
WCM068_M2-01-001813	0.710486	-3.07987	Tumor cells
WCM068_M2-01-001820	-0.682173	-6.11877	Tumor cells
WCM068_M2-01-001823	-2.30895	-5.85132	Tumor cells
WCM068_M2-01-001825	-0.843509	-5.67345	Tumor cells
WCM068_M2-01-001831	0.8553	-2.17807	Tumor cells
WCM068_M2-01-001832	-3.17347	-7.65104	Tumor cells
WCM068_M2-01-001837	-5.70197	22.2406	Tumor cells
WCM068_M2-01-001846	3.14565	-0.943261	Endothelial cells
WCM068_M2-01-001847	1.25026	3.6467	Tumor cells
WCM068_M2-01-001850	-11.855	-0.950723	Tumor cells
WCM068_M2-01-001853	-4.67978	-6.81211	Tumor cells
WCM068_M2-01-001854	-1.13325	-0.20398	Tumor cells
WCM068_M2-01-001856	-9.31542	6.82824	Tumor cells
WCM068_M2-01-001861	-3.83181	-7.38548	Tumor cells
WCM068_M2-01-001862	0.0884982	-3.74095	Tumor cells
WCM068_M2-01-001863	4.54822	0.19926	CD4 T cells
WCM068_M2-01-001864	-6.22498	14.0945	Tumor cells
WCM068_M2-01-001865	-10.2499	-3.22214	Tumor cells
WCM068_M2-01-001866	4.92339	-2.74969	Endothelial cells
WCM068_M2-01-001871	0.717008	-6.52706	Endothelial cells
WCM068_M2-01-001872	5.62081	1.25921	Immunosuppressive myeloid cells
WCM068_M2-01-001873	-3.35236	-6.27067	Tumor cells
WCM068_M2-01-001874	2.69318	-5.96763	Stroma
WCM068_M2-01-001876	-11.2187	5.22858	Undefined
WCM068_M2-01-001877	5.93659	0.216751	Endothelial cells
WCM068_M2-01-001880	-3.84669	-4.7481	Tumor cells
WCM068_M2-01-001881	-2.54626	-6.56392	Tumor cells
WCM068_M2-01-001886	5.02599	0.927913	Immunosuppressive myeloid cells
WCM068_M2-01-001889	-4.79562	-3.44674	Tumor cells
WCM068_M2-01-001898	0.962005	-2.63072	Tumor cells
WCM068_M2-01-001903	-7.99866	-4.13712	Tumor cells
WCM068_M2-01-001904	-3.81781	-7.5994	Tumor cells
WCM068_M2-01-001905	9.29797	14.357	T-Regs
WCM068_M2-01-001907	4.87412	1.51192	Immunosuppressive myeloid cells
WCM068_M2-01-001910	-4.48624	-7.34594	Tumor cells
WCM068_M2-01-001917	0.439691	-6.04115	Tumor cells
WCM068_M2-01-001918	-1.54166	-6.63323	Tumor cells
WCM068_M2-01-001919	2.28765	-2.18417	Macrophages
WCM068_M2-01-001920	-9.32458	6.81205	Tumor cells
WCM068_M2-01-001921	-2.51628	-4.92751	Tumor cells
WCM068_M2-01-001923	-0.74851	-1.19846	Undefined
WCM068_M2-01-001926	-6.74826	-5.91435	Tumor cells
WCM068_M2-01-001935	1.25021	-3.36782	Endothelial cells
WCM068_M2-01-001936	-0.502843	-4.40363	Tumor cells
WCM068_M2-01-001941	-2.49174	-7.71871	Tumor cells
WCM068_M2-01-001943	-7.64841	12.9885	Tumor cells
WCM068_M2-01-001946	-3.51196	-7.48794	Tumor cells
WCM068_M2-01-001948	-8.69462	-1.63849	Tumor cells
WCM068_M2-01-001950	15.9736	5.10842	Immunosuppressive myeloid cells
WCM068_M2-01-001953	1.95993	-6.88432	Tumor cells
WCM068_M2-01-001958	-7.58046	1.84806	Tumor cells
WCM068_M2-01-001962	0.952925	-4.86868	Tumor cells
WCM068_M2-01-001963	-0.047767	-4.95427	Tumor cells
WCM068_M2-01-001964	-13.6142	5.82443	Tumor cells
WCM068_M2-01-001967	-3.96033	-7.1432	Tumor cells
WCM068_M2-01-001972	-11.8909	-1.6139	Tumor cells
WCM068_M2-01-001973	-6.46111	-4.83645	Tumor cells
WCM068_M2-01-001974	4.12251	0.625877	Macrophages
WCM068_M2-01-001977	-4.24727	-5.17666	Tumor cells
WCM068_M2-01-001980	-4.27004	-7.66248	Tumor cells
WCM068_M2-01-001983	18.1366	2.73892	Macrophages
WCM068_M2-01-001988	-2.08076	-5.48122	Tumor cells
WCM068_M2-01-001989	-3.89584	-6.79735	Tumor cells
WCM068_M2-01-001998	-5.03982	-4.96849	Tumor cells
WCM068_M2-01-002003	-5.1332	-4.23367	Tumor cells
WCM068_M2-01-002004	15.4998	5.28403	Immunosuppressive myeloid cells
WCM068_M2-01-002006	-11.4051	-0.41352	Tumor cells
WCM068_M2-01-002009	16.0232	1.21278	Endothelial cells
WCM068_M2-01-002010	2.14724	-7.30853	Tumor cells
WCM068_M2-01-002015	-8.54443	5.22172	Tumor cells
WCM068_M2-01-002017	0.519264	4.5008	Tumor cells
WCM068_M2-01-002018	-3.19325	-7.47664	Tumor cells
WCM068_M2-01-002019	-2.70514	-6.84557	Tumor cells
WCM068_M2-01-002020	-7.38901	-6.45515	Tumor cells
WCM068_M2-01-002024	2.06181	-7.98625	Tumor cells
WCM068_M2-01-002027	4.77923	0.348996	Tumor cells
WCM068_M2-01-002028	5.32889	-1.14075	Macrophages
WCM068_M2-01-002033	-12.8794	3.81325	Tumor cells
WCM068_M2-01-002035	-3.15376	-7.26818	Tumor cells
WCM068_M2-01-002038	-11.2003	7.53018	Tumor cells
WCM068_M2-01-002039	-11.0706	12.8447	Tumor cells
WCM068_M2-01-002040	-6.22114	-6.66452	Tumor cells
WCM068_M2-01-002042	-4.86991	-4.73578	Tumor cells
WCM068_M2-01-002046	5.84904	16.0779	Tumor cells
WCM068_M2-01-002052	-5.8589	8.64148	Tumor cells
WCM068_M2-01-002055	3.2165	-0.666691	Undefined
WCM068_M2-01-002056	2.55617	-2.59185	Tumor cells
WCM068_M2-01-002057	-0.469761	-2.38651	Tumor cells
WCM068_M2-01-002062	-3.63583	-7.65036	Tumor cells
WCM068_M2-01-002063	-3.98593	-7.6624	Tumor cells
WCM068_M2-01-002065	-5.92366	4.51945	Tumor cells
WCM068_M2-01-002066	-10.9339	-3.62465	Tumor cells
WCM068_M2-01-002069	1.27015	-2.61118	Tumor cells
WCM068_M2-01-002071	-9.68807	-0.992221	Tumor cells
WCM068_M2-01-002075	1.91952	-1.93878	Undefined
WCM068_M2-01-002076	-12.913	8.97818	Tumor cells
WCM068_M2-01-002077	0.710836	-7.89564	Tumor cells
WCM068_M2-01-002078	-6.44007	-2.79253	Tumor cells
WCM068_M2-01-002080	-2.59845	-2.15274	Tumor cells
WCM068_M2-01-002081	-9.00527	8.82519	Tumor cells
WCM068_M2-01-002083	-7.27961	-6.69011	Tumor cells
WCM068_M2-01-002084	-1.0592	-6.14711	Tumor cells
WCM068_M2-01-002088	20.4577	9.6945	Macrophages
WCM068_M2-01-002089	-10.8598	5.26219	Tumor cells
WCM068_M2-01-002091	-4.38211	-1.65086	Tumor cells
WCM068_M2-01-002095	-2.05219	2.11672	Tumor cells
WCM068_M2-01-002097	-3.96656	-7.31504	Tumor cells
WCM068_M2-01-002099	19.0813	10.1519	Macrophages
WCM068_M2-01-002102	-9.13388	2.02375	Tumor cells
WCM068_M2-01-002104	-6.73712	6.52251	Tumor cells
WCM068_M2-01-002112	3.60044	-0.259096	Undefined
WCM068_M2-01-002116	9.83768	10.4239	CD4 T cells
WCM068_M2-01-002117	-11.3081	-0.995901	Tumor cells
WCM068_M2-01-002118	15.5353	5.87251	Immunosuppressive myeloid cells
WCM068_M2-01-002119	3.00523	-4.73374	Endothelial cells
WCM068_M2-01-002121	16.8373	3.33994	Tumor cells
WCM068_M2-01-002128	-4.15163	-1.98056	Tumor cells
WCM068_M2-01-002130	-0.933195	-5.29449	Tumor cells
WCM068_M2-01-002132	1.60496	-0.257429	Undefined
WCM068_M2-01-002135	12.4354	0.277888	Stroma
WCM068_M2-01-002137	-5.83694	-4.28662	Tumor cells
WCM068_M2-01-002138	-10.8095	5.89915	Tumor cells
WCM068_M2-01-002143	2.69384	-0.454184	Undefined
WCM068_M2-01-002149	-3.28935	0.713206	Tumor cells
WCM068_M2-01-002150	2.06021	-0.924274	Tumor cells
WCM068_M2-01-002151	-3.97466	8.89649	Tumor cells
WCM068_M2-01-002153	-12.0501	5.11691	Tumor cells
WCM068_M2-01-002154	-12.0271	6.27876	Undefined
WCM068_M2-01-002155	-11.9052	1.7244	Tumor cells
WCM068_M2-01-002157	-5.83855	2.93687	Undefined
WCM068_M2-01-002158	-11.8186	-1.36192	Tumor cells
WCM068_M2-01-002160	0.783857	0.667517	Tumor cells
WCM068_M2-01-002161	-7.30005	1.97354	Tumor cells
WCM068_M2-01-002162	2.80697	-0.207791	Undefined
WCM068_M2-01-002164	-11.4123	5.95005	Tumor cells
WCM068_M2-01-002166	0.584427	4.51467	Tumor cells
WCM068_M2-01-002169	-1.11509	17.5675	Tumor cells
WCM068_M2-01-002174	-1.58472	-5.89005	Tumor cells
WCM068_M2-01-002176	1.05534	2.67857	Undefined
WCM068_M2-01-002177	-5.35006	9.44272	Tumor cells
WCM068_M2-01-002179	-8.36702	7.54153	Undefined
WCM068_M2-01-002181	3.21575	17.3281	Tumor cells
WCM068_M2-01-002182	-8.17194	11.4512	Tumor cells
WCM068_M2-01-002184	21.8354	7.16691	Macrophages
WCM068_M2-01-002186	-1.01635	6.74233	Tumor cells
WCM068_M2-01-002188	-3.88678	0.716783	Tumor cells
WCM068_M2-01-002189	25.3006	6.42086	Macrophages
WCM068_M2-01-002190	3.69812	11.3431	Undefined
WCM068_M2-01-002193	1.73786	-3.66128	Macrophages
WCM068_M2-01-002197	-8.59927	7.99013	Tumor cells
WCM068_M2-01-002199	-9.26874	7.45091	Tumor cells
WCM068_M2-01-002200	2.10108	-4.53925	Undefined
WCM068_M2-01-002202	21.242	3.42642	Macrophages
WCM068_M2-01-002203	0.130352	6.97658	Tumor cells
WCM068_M2-01-002204	24.3424	6.58273	Macrophages
WCM068_M2-01-002205	-2.65401	18.0035	Tumor cells
WCM068_M2-01-002209	-12.6591	-1.83095	Tumor cells
WCM068_M2-01-002212	0.90913	3.25442	Tumor cells
WCM068_M2-01-002213	-0.488441	-2.31774	Tumor cells
WCM068_M2-01-002214	4.99535	19.6321	Tumor cells
WCM068_M2-01-002215	-5.78127	14.5385	Tumor cells
WCM068_M2-01-002217	-12.3518	7.95269	Tumor cells
WCM068_M2-01-002218	-0.18921	6.7847	Tumor cells
WCM068_M2-01-002220	-3.21932	23.5352	Tumor cells
WCM068_M2-01-002221	-3.32503	8.87172	Tumor cells
WCM068_M2-01-002222	-4.13092	23.3853	Tumor cells
WCM068_M2-01-002227	-11.4812	6.99893	Tumor cells
WCM068_M2-01-002229	24.3431	6.17123	Macrophages
WCM068_M2-01-002232	-2.97657	1.92071	Tumor cells
WCM068_M2-01-002233	-1.85353	16.8297	Tumor cells
WCM068_M2-01-002234	-3.17808	3.58575	Undefined
WCM068_M2-01-002236	5.05047	-7.37119	Stroma
WCM068_M2-01-002237	-8.11715	13.1851	Tumor cells
WCM068_M2-01-002238	-5.32671	9.16441	Tumor cells
WCM068_M2-01-002239	-12.6246	4.298	Tumor cells
WCM068_M2-01-002241	-1.05231	1.77458	Tumor cells
WCM068_M2-01-002243	-4.83284	21.6364	Tumor cells
WCM068_M2-01-002247	-3.52746	8.76303	Tumor cells
WCM068_M2-01-002248	21.0161	2.91001	Macrophages
WCM068_M2-01-002249	-2.35291	-5.98155	Tumor cells
WCM068_M2-01-002250	-4.97495	16.643	Tumor cells
WCM068_M2-01-002252	21.2643	3.11843	Macrophages
WCM068_M2-01-002254	4.39216	18.8298	Tumor cells
WCM068_M2-01-002255	-2.90044	16.2524	Tumor cells
WCM068_M2-01-002257	-2.69894	6.79073	Tumor cells
WCM068_M2-01-002258	-11.9715	7.52313	Tumor cells
WCM068_M2-01-002260	-9.55689	3.6173	Tumor cells
WCM068_M2-01-002261	-3.08366	16.562	Tumor cells
WCM068_M2-01-002262	5.26049	19.8586	Macrophages
WCM068_M2-01-002266	0.581261	-5.09669	Tumor cells
WCM068_M2-01-002270	-0.453418	-3.45763	Tumor cells
WCM068_M2-01-002273	-5.95689	-5.37613	Tumor cells
WCM068_M2-01-002277	21.0491	3.49299	Macrophages
WCM068_M2-01-002278	-5.01796	9.5674	Tumor cells
WCM068_M2-01-002282	-1.99562	2.55975	Undefined
WCM068_M2-01-002284	0.262037	-5.57763	Tumor cells
WCM068_M2-01-002285	-8.32894	-2.96883	Tumor cells
WCM068_M2-01-002287	-1.22482	-4.85938	Tumor cells
WCM068_M2-01-002289	-9.47613	5.3681	Undefined
WCM068_M2-01-002291	4.90585	-1.17522	Undefined
WCM068_M2-01-002292	-0.566375	7.63556	Tumor cells
WCM068_M2-01-002293	10.0759	9.23747	CD4 T cells
WCM068_M2-01-002296	0.215917	2.85501	Tumor cells
WCM068_M2-01-002297	-11.3233	7.46724	Tumor cells
WCM068_M2-01-002299	-4.02402	15.2259	Tumor cells
WCM068_M2-01-002304	-8.84075	-2.91597	Tumor cells
WCM068_M2-01-002306	1.48463	17.5645	Tumor cells
WCM068_M2-01-002307	-3.20758	1.12713	Tumor cells
WCM068_M2-01-002308	0.283271	3.5139	Tumor cells
WCM068_M2-01-002309	22.7202	-6.91674	Endothelial cells
WCM068_M2-01-002314	12.986	-1.5933	CD4 T cells
WCM068_M2-01-002315	-2.35061	-5.67018	Tumor cells
WCM068_M2-01-002316	20.1566	-8.08381	Stroma
WCM068_M2-01-002318	-4.82707	-7.20623	Tumor cells
WCM068_M2-01-002320	2.43269	-1.30469	Undefined
WCM068_M2-01-002321	2.55718	-4.74297	Tumor cells
WCM068_M2-01-002322	-9.76228	-4.06076	Tumor cells
WCM068_M2-01-002323	-12.3934	-1.80393	Tumor cells
WCM068_M2-01-002324	1.43902	-3.55507	Macrophages
WCM068_M2-01-002326	21.319	-6.50104	Endothelial cells
WCM068_M2-01-002327	-4.03503	12.5063	Tumor cells
WCM068_M2-01-002329	3.99495	17.2589	Tumor cells
WCM068_M2-01-002332	-1.3001	20.8658	Tumor cells
WCM068_M2-01-002333	-3.0821	-3.01251	Tumor cells
WCM068_M2-01-002335	0.0961858	4.18584	Tumor cells
WCM068_M2-01-002336	15.8634	0.49865	Tumor cells
WCM068_M2-01-002337	2.39759	0.662746	Undefined
WCM068_M2-01-002338	3.62457	-5.07102	Macrophages
WCM068_M2-01-002341	-14.0769	0.915855	Tumor cells
WCM068_M2-01-002343	-8.15802	4.49169	Tumor cells
WCM068_M2-01-002344	8.80118	-4.50575	Stroma
WCM068_M2-01-002346	-6.19868	-0.643863	Tumor cells
WCM068_M2-01-002347	-1.18154	-5.82544	Tumor cells
WCM068_M2-01-002349	-2.21335	-6.13054	Tumor cells
WCM068_M2-01-002350	-2.06266	-3.70504	Tumor cells
WCM068_M2-01-002351	14.9271	-5.92947	Stroma
WCM068_M2-01-002352	8.97128	-7.26736	Stroma
WCM068_M2-01-002353	0.200602	-2.37017	Tumor cells
WCM068_M2-01-002355	13.913	-0.859433	Stroma
WCM068_M2-01-002356	-10.3438	16.5991	Tumor cells
WCM068_M2-01-002358	13.5162	-3.48013	Stroma
WCM068_M2-01-002360	14.3383	-0.63477	Stroma
WCM068_M2-01-002362	-1.05436	-6.03099	Tumor cells
WCM068_M2-01-002363	-4.56652	16.892	Tumor cells
WCM068_M2-01-002367	15.6056	0.116927	Macrophages
WCM068_M2-01-002368	-2.95364	22.4904	Tumor cells
WCM068_M2-01-002370	-0.144256	6.52207	Tumor cells
WCM068_M2-01-002372	-3.79143	23.296	Tumor cells
WCM068_M2-01-002374	3.03897	18.8495	Tumor cells
WCM068_M2-01-002376	14.8058	-0.61117	Stroma
WCM068_M2-03-000001	1.72434	18.9187	Tumor cells
WCM068_M2-03-000002	2.81585	19.7441	Tumor cells
WCM068_M2-03-000004	11.1773	17.0905	CD4 T cells
WCM068_M2-03-000005	1.40241	17.8487	Tumor cells
WCM068_M2-03-000006	23.5622	-2.15379	Endothelial cells
WCM068_M2-03-000007	1.63023	17.6753	Tumor cells
WCM068_M2-03-000008	12.4472	-3.21512	Stroma
WCM068_M2-03-000013	15.1436	11.0158	CD4 T cells
WCM068_M2-03-000015	1.52684	19.0025	Tumor cells
WCM068_M2-03-000016	3.55682	18.8145	Tumor cells
WCM068_M2-03-000017	1.2003	17.5896	Tumor cells
WCM068_M2-03-000019	0.902085	20.1841	Tumor cells
WCM068_M2-03-000022	6.27457	19.8501	Tumor cells
WCM068_M2-03-000023	1.30526	17.7072	Tumor cells
WCM068_M2-03-000028	22.8187	11.9092	Macrophages
WCM068_M2-03-000031	1.79261	20.565	Tumor cells
WCM068_M2-03-000032	0.896791	18.7035	Tumor cells
WCM068_M2-03-000033	5.77118	13.528	Tumor cells
WCM068_M2-03-000036	-3.99177	20.2438	Tumor cells
WCM068_M2-03-000038	3.00124	20.1435	Tumor cells
WCM068_M2-03-000039	23.0584	10.6934	Macrophages
WCM068_M2-03-000040	-0.253868	20.4269	Tumor cells
WCM068_M2-03-000042	-3.55516	22.1993	Tumor cells
WCM068_M2-03-000043	1.433	19.767	Tumor cells
WCM068_M2-03-000044	0.877042	18.3112	Tumor cells
WCM068_M2-03-000045	8.46991	16.7196	T-Regs
WCM068_M2-03-000046	22.8874	10.9357	Macrophages
WCM068_M2-03-000049	1.92864	20.6802	Tumor cells
WCM068_M2-03-000050	0.889229	17.749	Tumor cells
WCM068_M2-03-000053	4.0513	18.7872	Macrophages
WCM068_M2-03-000054	19.5803	10.068	Macrophages
WCM068_M2-03-000055	0.725247	18.04	Tumor cells
WCM068_M2-03-000057	0.641875	19.3036	Tumor cells
WCM068_M2-03-000058	2.55663	19.7325	Tumor cells
WCM068_M2-03-000061	2.99523	20.6327	Tumor cells
WCM068_M2-03-000062	2.04528	19.5451	Tumor cells
WCM068_M2-03-000063	24.304	10.0291	Macrophages
WCM068_M2-03-000065	1.81056	20.0749	Tumor cells
WCM068_M2-03-000066	6.14234	4.59389	Tumor cells
WCM068_M2-03-000068	15.7291	17.8889	CD8 T cells
WCM068_M2-03-000071	0.590803	19.9986	Tumor cells
WCM068_M2-03-000072	-11.1358	16.3672	Tumor cells
WCM068_M2-03-000073	18.4509	7.38258	Macrophages
WCM068_M2-03-000074	3.21977	19.0103	Tumor cells
WCM068_M2-03-000077	0.597099	21.4116	Tumor cells
WCM068_M2-03-000078	0.887726	20.4453	Tumor cells
WCM068_M2-03-000082	22.1953	10.4703	Macrophages
WCM068_M2-03-000083	14.1775	7.22167	Immunosuppressive myeloid cells
WCM068_M2-03-000084	1.52166	20.1694	Tumor cells
WCM068_M2-03-000085	6.63903	17.3128	Tumor cells
WCM068_M2-03-000087	22.9393	10.2787	Macrophages
WCM068_M2-03-000088	2.2205	21.4653	Tumor cells
WCM068_M2-03-000089	24.7486	10.2008	Macrophages
WCM068_M2-03-000091	-14.9091	10.4518	Tumor cells
WCM068_M2-03-000093	21.4648	10.8397	Macrophages
WCM068_M2-03-000094	25.1251	9.38183	Macrophages
WCM068_M2-03-000095	0.452448	20.5971	Tumor cells
WCM068_M2-03-000096	13.9532	6.74673	Immunosuppressive myeloid cells
WCM068_M2-03-000097	-8.55504	17.5667	Tumor cells
WCM068_M2-03-000098	2.45824	19.4976	Tumor cells
WCM068_M2-03-000099	1.72314	20.8108	Tumor cells
WCM068_M2-03-000100	1.3669	20.8777	Tumor cells
WCM068_M2-03-000102	-3.62445	14.0891	Tumor cells
WCM068_M2-03-000105	3.52129	18.5247	Tumor cells
WCM068_M2-03-000106	21.5728	10.3627	Macrophages
WCM068_M2-03-000108	1.22845	20.891	Tumor cells
WCM068_M2-03-000109	23.1292	11.1357	Macrophages
WCM068_M2-03-000110	-2.23731	18.6295	Tumor cells
WCM068_M2-03-000115	2.27343	20.37	Tumor cells
WCM068_M2-03-000116	-11.7677	15.7411	Tumor cells
WCM068_M2-03-000120	2.57476	20.025	Tumor cells
WCM068_M2-03-000122	-13.5945	12.0943	Tumor cells
WCM068_M2-03-000123	-0.167497	18.2434	Tumor cells
WCM068_M2-03-000126	1.49297	20.6845	Tumor cells
WCM068_M2-03-000127	1.38793	21.1132	Tumor cells
WCM068_M2-03-000128	13.4259	6.04291	Immunosuppressive myeloid cells
WCM068_M2-03-000129	1.85597	20.7381	Tumor cells
WCM068_M2-03-000130	14.1544	7.06419	Immunosuppressive myeloid cells
WCM068_M2-03-000131	3.09225	20.0197	Macrophages
WCM068_M2-03-000133	9.33776	-2.61853	Stroma
WCM068_M2-03-000134	1.88155	19.3284	Tumor cells
WCM068_M2-03-000135	8.19275	17.5761	Tumor cells
WCM068_M2-03-000136	1.84347	20.1273	Tumor cells
WCM068_M2-03-000143	-11.3493	15.5474	Tumor cells
WCM068_M2-03-000145	-4.37031	-6.42338	Tumor cells
WCM068_M2-03-000149	0.224479	17.9251	Tumor cells
WCM068_M2-03-000150	3.71245	4.51578	Immunosuppressive myeloid cells
WCM068_M2-03-000154	-8.17533	5.48359	Tumor cells
WCM068_M2-03-000159	-7.77218	3.77002	Tumor cells
WCM068_M2-03-000161	8.95271	19.7877	CD8 T cells
WCM068_M2-03-000163	-1.97256	21.2219	Tumor cells
WCM068_M2-03-000165	2.38216	19.6245	Tumor cells
WCM068_M2-03-000166	10.882	-4.74705	Stroma
WCM068_M2-03-000169	-9.08877	17.7381	Tumor cells
WCM068_M2-03-000170	-3.99659	13.1157	Tumor cells
WCM068_M2-03-000173	2.01139	18.3002	Tumor cells
WCM068_M2-03-000175	-7.30286	19.4047	Tumor cells
WCM068_M2-03-000176	-2.11506	17.3927	Tumor cells
WCM068_M2-03-000181	-0.330323	17.4869	Tumor cells
WCM068_M2-03-000183	19.6319	13.9939	Stroma
WCM068_M2-03-000185	1.36568	20.3759	Tumor cells
WCM068_M2-03-000187	-7.7762	10.9513	Tumor cells
WCM068_M2-03-000189	-8.94102	17.2771	Tumor cells
WCM068_M2-03-000192	2.92226	19.05	Tumor cells
WCM068_M2-03-000194	7.4795	15.7286	T-Regs
WCM068_M2-03-000195	17.4246	7.53381	Macrophages
WCM068_M2-03-000196	1.48277	19.0091	Tumor cells
WCM068_M2-03-000199	-2.13907	21.4014	Tumor cells
WCM068_M2-03-000200	13.2513	6.51132	Immunosuppressive myeloid cells
WCM068_M2-03-000201	-7.34024	9.82969	Tumor cells
WCM068_M2-03-000202	-14.5415	11.9823	Tumor cells
WCM068_M2-03-000205	20.28	11.9339	Macrophages
WCM068_M2-03-000206	-4.66281	13.3688	Tumor cells
WCM068_M2-03-000210	-5.08259	14.0166	Tumor cells
WCM068_M2-03-000214	6.2181	15.6859	Tumor cells
WCM068_M2-03-000219	0.21691	19.4423	Tumor cells
WCM068_M2-03-000220	-4.21459	13.2599	Tumor cells
WCM068_M2-03-000222	-5.82804	14.0184	Tumor cells
WCM068_M2-03-000224	19.9781	10.3229	Macrophages
WCM068_M2-03-000227	2.41418	19.0828	Tumor cells
WCM068_M2-03-000228	-2.08393	21.0386	Tumor cells
WCM068_M2-03-000231	16.3748	-4.1077	Stroma
WCM068_M2-03-000232	-7.16662	13.5598	Tumor cells
WCM068_M2-03-000235	20.124	-3.45109	Endothelial cells
WCM068_M2-03-000236	-5.54099	12.0431	Tumor cells
WCM068_M2-03-000237	14.9766	7.95222	Macrophages
WCM068_M2-03-000243	1.16901	17.4031	Tumor cells
WCM068_M2-03-000245	1.94787	20.4113	Tumor cells
WCM068_M2-03-000246	10.491	17.1986	CD4 T cells
WCM068_M2-03-000248	19.1459	-3.12537	Endothelial cells
WCM068_M2-03-000249	-7.59266	14.659	Tumor cells
WCM068_M2-03-000253	-0.524261	17.0816	Tumor cells
WCM068_M2-03-000261	-9.35414	14.4028	Tumor cells
WCM068_M2-03-000263	7.40018	20.548	Tumor cells
WCM068_M2-03-000265	-4.56756	13.5235	Tumor cells
WCM068_M2-03-000268	-6.17465	15.8386	Tumor cells
WCM068_M2-03-000271	-8.12854	8.63483	Tumor cells
WCM068_M2-03-000276	-3.92265	13.6279	Tumor cells
WCM068_M2-03-000279	0.284692	17.5132	Tumor cells
WCM068_M2-03-000282	-5.71435	8.77357	Tumor cells
WCM068_M2-03-000283	20.5832	-3.33021	Endothelial cells
WCM068_M2-03-000285	-6.71465	15.8912	Tumor cells
WCM068_M2-03-000286	5.54353	14.9838	Tumor cells
WCM068_M2-03-000290	1.54597	18.6699	Tumor cells
WCM068_M2-03-000292	-5.01649	19.5423	Tumor cells
WCM068_M2-03-000295	-2.01035	-2.08369	Tumor cells
WCM068_M2-03-000298	17.0554	12.8427	CD4 T cells
WCM068_M2-03-000299	-1.72529	0.303659	Tumor cells
WCM068_M2-03-000301	-7.88357	4.74909	Tumor cells
WCM068_M2-03-000304	-6.26374	14.2087	Tumor cells
WCM068_M2-03-000305	8.25239	8.88217	CD4 T cells
WCM068_M2-03-000306	21.6276	-3.73823	Endothelial cells
WCM068_M2-03-000308	-7.26674	7.95183	Tumor cells
WCM068_M2-03-000309	1.79353	18.3168	Tumor cells
WCM068_M2-03-000318	2.75361	19.3992	Tumor cells
WCM068_M2-03-000320	-9.21589	16.3976	Tumor cells
WCM068_M2-03-000325	3.63275	18.4319	Tumor cells
WCM068_M2-03-000332	8.24768	19.6454	CD8 T cells
WCM068_M2-03-000333	25.4672	-6.94357	Endothelial cells
WCM068_M2-03-000335	-5.41023	-4.63001	Tumor cells
WCM068_M2-03-000338	12.2171	-3.52603	Stroma
WCM068_M2-03-000341	-13.9822	12.4	Tumor cells
WCM068_M2-03-000342	4.54143	6.02599	Tumor cells
WCM068_M2-03-000344	4.45317	7.04509	Tumor cells
WCM068_M2-03-000350	-5.49768	-1.50376	Tumor cells
WCM068_M2-03-000351	4.2953	10.4484	Undefined
WCM068_M2-03-000355	-5.47663	12.8568	Tumor cells
WCM068_M2-03-000356	0.361358	18.531	Tumor cells
WCM068_M2-03-000357	-4.36522	12.5276	Tumor cells
WCM068_M2-03-000358	4.52369	18.3229	Macrophages
WCM068_M2-03-000359	22.291	-2.12026	Endothelial cells
WCM068_M2-03-000363	-5.26316	18.9191	Tumor cells
WCM068_M2-03-000365	4.18208	18.586	Tumor cells
WCM068_M2-03-000367	12.8339	5.19352	Immunosuppressive myeloid cells
WCM068_M2-03-000368	-7.9825	14.1933	Tumor cells
WCM068_M2-03-000369	6.11844	0.841494	Immunosuppressive myeloid cells
WCM068_M2-03-000370	11.2179	17.4495	CD4 T cells
WCM068_M2-03-000373	-3.15453	19.6765	Tumor cells
WCM068_M2-03-000376	16.9222	-3.00029	Stroma
WCM068_M2-03-000377	-10.5004	14.959	Tumor cells
WCM068_M2-03-000378	-4.06432	-7.45738	Tumor cells
WCM068_M2-03-000379	-3.44159	3.74227	Tumor cells
WCM068_M2-03-000380	-6.38255	17.9119	Tumor cells
WCM068_M2-03-000382	-2.45748	15.6695	Tumor cells
WCM068_M2-03-000384	-5.66535	-3.06625	Tumor cells
WCM068_M2-03-000385	-4.01905	-7.46296	Tumor cells
WCM068_M2-03-000394	17.7323	8.85337	Macrophages
WCM068_M2-03-000395	14.7769	6.06743	Immunosuppressive myeloid cells
WCM068_M2-03-000397	-1.34572	16.3319	Tumor cells
WCM068_M2-03-000402	-10.0973	7.73791	Tumor cells
WCM068_M2-03-000403	1.53913	0.795683	Tumor cells
WCM068_M2-03-000404	-9.45925	15.9583	Tumor cells
WCM068_M2-03-000406	-1.49388	-6.15237	Tumor cells
WCM068_M2-03-000411	25.4632	-5.29502	Endothelial cells
WCM068_M2-03-000412	-4.11482	21.5241	Tumor cells
WCM068_M2-03-000413	0.575564	19.6169	Tumor cells
WCM068_M2-03-000419	5.14921	17.9537	Macrophages
WCM068_M2-03-000421	10.8284	17.5014	CD4 T cells
WCM068_M2-03-000422	-0.428606	6.64258	Tumor cells
WCM068_M2-03-000431	-3.01643	1.98859	Endothelial cells
WCM068_M2-03-000434	15.3247	6.42655	Immunosuppressive myeloid cells
WCM068_M2-03-000437	-4.72061	6.18186	Tumor cells
WCM068_M2-03-000441	18.428	6.61469	Macrophages
WCM068_M2-03-000442	3.2854	18.1644	Tumor cells
WCM068_M2-03-000443	0.336283	20.6433	Tumor cells
WCM068_M2-03-000444	-2.28329	-4.00942	Tumor cells
WCM068_M2-03-000448	14.3911	6.55392	Immunosuppressive myeloid cells
WCM068_M2-03-000450	-7.22001	8.71553	Tumor cells
WCM068_M2-03-000452	-12.0557	13.5312	Tumor cells
WCM068_M2-03-000453	-2.45253	5.01725	Tumor cells
WCM068_M2-03-000458	21.3259	13.7435	Macrophages
WCM068_M2-03-000459	8.93901	19.0338	CD8 T cells
WCM068_M2-03-000469	-0.377207	9.41616	Tumor cells
WCM068_M2-03-000475	14.2853	6.39409	Immunosuppressive myeloid cells
WCM068_M2-03-000476	11.4009	20.583	CD8 T cells
WCM068_M2-03-000478	14.3234	6.61252	Immunosuppressive myeloid cells
WCM068_M2-03-000479	-7.61332	13.4282	Tumor cells
WCM068_M2-03-000481	21.9491	8.09964	Macrophages
WCM068_M2-03-000483	15.4424	-0.468832	Stroma
WCM068_M2-03-000488	-2.39395	7.37638	Tumor cells
WCM068_M2-03-000489	0.371258	19.879	Tumor cells
WCM068_M2-03-000490	-2.29823	-7.79768	Tumor cells
WCM068_M2-03-000493	-0.479724	19.7513	Tumor cells
WCM068_M2-03-000494	-5.6757	3.21968	Tumor cells
WCM068_M2-03-000503	-0.887662	17.3121	Tumor cells
WCM068_M2-03-000507	-13.2957	15.4671	Tumor cells
WCM068_M2-03-000515	-5.7805	19.6371	Tumor cells
WCM068_M2-03-000519	-4.43316	-7.43815	Tumor cells
WCM068_M2-03-000520	14.6732	10.2259	CD4 T cells
WCM068_M2-03-000522	-6.31703	6.35286	Tumor cells
WCM068_M2-03-000528	2.43544	20.1378	Tumor cells
WCM068_M2-03-000529	0.958374	19.4477	Tumor cells
WCM068_M2-03-000539	-11.6834	3.22663	Tumor cells
WCM068_M2-03-000540	22.1749	5.80342	Macrophages
WCM068_M2-03-000541	17.5737	-4.36838	Stroma
WCM068_M2-03-000542	-5.09038	13.1114	Tumor cells
WCM068_M2-03-000544	0.706925	19.4611	Tumor cells
WCM068_M2-03-000545	17.4828	-2.94138	Stroma
WCM068_M2-03-000546	13.7748	6.63893	Immunosuppressive myeloid cells
WCM068_M2-03-000547	6.58814	16.5077	Undefined
WCM068_M2-03-000550	-13.2748	5.58028	Tumor cells
WCM068_M2-03-000551	-2.00394	21.1182	Tumor cells
WCM068_M2-03-000553	0.848331	19.0734	Tumor cells
WCM068_M2-03-000556	-5.72333	8.59033	Tumor cells
WCM068_M2-03-000559	-10.7943	16.2891	Tumor cells
WCM068_M2-03-000561	-10.7134	13.4483	Tumor cells
WCM068_M2-03-000566	21.9734	-3.76609	Endothelial cells
WCM068_M2-03-000567	-14.8297	0.603176	Tumor cells
WCM068_M2-03-000570	2.10088	20.2304	Tumor cells
WCM068_M2-03-000573	0.604767	-2.36086	Tumor cells
WCM068_M2-03-000574	-2.76809	-5.461	Tumor cells
WCM068_M2-03-000577	-4.11377	-6.94657	Tumor cells
WCM068_M2-03-000579	6.75236	16.2649	Tumor cells
WCM068_M2-03-000581	5.06371	12.0137	Tumor cells
WCM068_M2-03-000582	-13.2196	-0.945868	Tumor cells
WCM068_M2-03-000584	20.3747	10.7211	Macrophages
WCM068_M2-03-000585	-8.40967	9.4092	Tumor cells
WCM068_M2-03-000588	-4.4977	-4.82224	Tumor cells
WCM068_M2-03-000589	17.3587	-3.58046	Stroma
WCM068_M2-03-000591	1.44001	18.8907	Tumor cells
WCM068_M2-03-000593	14.8595	7.96834	Immunosuppressive myeloid cells
WCM068_M2-03-000597	17.2492	-4.38059	Stroma
WCM068_M2-03-000598	5.35244	12.5334	Endothelial cells
WCM068_M2-03-000601	2.87505	-10.695	Macrophages
WCM068_M2-03-000603	-12.7515	7.83173	Tumor cells
WCM068_M2-03-000605	0.158954	19.863	Tumor cells
WCM068_M2-03-000607	21.3725	13.1792	Macrophages
WCM068_M2-03-000609	-15.7428	6.98846	Tumor cells
WCM068_M2-03-000610	0.392236	18.9105	Tumor cells
WCM068_M2-03-000613	-11.0187	-3.06553	Tumor cells
WCM068_M2-03-000614	-9.54929	14.7547	Tumor cells
WCM068_M2-03-000616	20.5803	11.4089	Macrophages
WCM068_M2-03-000617	-3.15351	18.7407	Tumor cells
WCM068_M2-03-000618	5.62349	15.3748	Tumor cells
WCM068_M2-03-000620	-14.9126	6.18033	Tumor cells
WCM068_M2-03-000621	4.08842	17.6112	Tumor cells
WCM068_M2-03-000625	1.46258	19.9285	Tumor cells
WCM068_M2-03-000628	-12.4405	14.683	Tumor cells
WCM068_M2-03-000630	-13.932	1.91975	Tumor cells
WCM068_M2-03-000631	-1.67238	-3.73487	Tumor cells
WCM068_M2-03-000632	5.61537	3.3068	Endothelial cells
WCM068_M2-03-000633	-3.79463	-6.11387	Tumor cells
WCM068_M2-03-000634	6.07684	15.6442	Tumor cells
WCM068_M2-03-000636	20.4873	-4.52491	Endothelial cells
WCM068_M2-03-000642	2.52939	18.7682	Tumor cells
WCM068_M2-03-000643	-6.62083	2.00305	Tumor cells
WCM068_M2-03-000646	-8.09434	17.4074	Tumor cells
WCM068_M2-03-000650	-11.0334	14.8046	Tumor cells
WCM068_M2-03-000655	1.21457	17.3514	Tumor cells
WCM068_M2-03-000661	-9.83831	16.9694	Tumor cells
WCM068_M2-03-000665	17.5753	-4.81969	Stroma
WCM068_M2-03-000667	4.23603	5.72591	Tumor cells
WCM068_M2-03-000668	3.83231	18.5342	Tumor cells
WCM068_M2-03-000669	1.01869	19.6943	Tumor cells
WCM068_M2-03-000673	2.48767	19.0578	Tumor cells
WCM068_M2-03-000675	-15.7368	8.41704	Tumor cells
WCM068_M2-03-000677	5.17503	17.6531	Macrophages
WCM068_M2-03-000680	-0.56571	-6.39058	Tumor cells
WCM068_M2-03-000682	-5.1006	0.731554	Tumor cells
WCM068_M2-03-000684	-3.17908	-5.33334	Tumor cells
WCM068_M2-03-000685	2.3008	20.6698	Tumor cells
WCM068_M2-03-000688	-0.767805	17.611	Tumor cells
WCM068_M2-03-000690	-11.6111	16.257	Tumor cells
WCM068_M2-03-000692	-3.49619	20.3624	Tumor cells
WCM068_M2-03-000695	23.196	-5.08644	Endothelial cells
WCM068_M2-03-000697	-5.19892	10.5172	Tumor cells
WCM068_M2-03-000698	14.5983	7.26617	Immunosuppressive myeloid cells
WCM068_M2-03-000701	18.1533	4.74746	Macrophages
WCM068_M2-03-000704	13.5442	6.61651	Immunosuppressive myeloid cells
WCM068_M2-03-000706	2.68533	19.7375	Tumor cells
WCM068_M2-03-000708	-2.08267	17.3576	Tumor cells
WCM068_M2-03-000709	6.81184	7.09772	Undefined
WCM068_M2-03-000711	0.438126	20.2386	Tumor cells
WCM068_M2-03-000712	8.03279	17.3157	Tumor cells
WCM068_M2-03-000717	4.00397	20.5766	Macrophages
WCM068_M2-03-000719	18.6192	9.868	Macrophages
WCM068_M2-03-000720	2.77976	20.0695	Tumor cells
WCM068_M2-03-000721	1.0878	21.1596	Tumor cells
WCM068_M2-03-000722	15.1485	18.8836	CD8 T cells
WCM068_M2-03-000725	-10.0827	17.7868	Tumor cells
WCM068_M2-03-000726	-2.20315	18.2135	Tumor cells
WCM068_M2-03-000727	-3.77283	21.1677	Tumor cells
WCM068_M2-03-000729	-6.82792	17.6869	Tumor cells
WCM068_M2-03-000731	1.07926	19.5681	Tumor cells
WCM068_M2-03-000732	23.8057	9.34875	Macrophages
WCM068_M2-03-000734	-13.8897	5.05072	Tumor cells
WCM068_M2-03-000735	16.3958	5.82104	Macrophages
WCM068_M2-03-000739	25.4532	-4.5567	Endothelial cells
WCM068_M2-03-000741	22.0706	11.0915	Macrophages
WCM068_M2-03-000742	15.3299	7.72513	Macrophages
WCM068_M2-03-000743	20.0451	7.8195	Macrophages
WCM068_M2-03-000744	-13.5852	12.5234	Tumor cells
WCM068_M2-03-000746	21.3819	-2.94516	Endothelial cells
WCM068_M2-03-000747	-0.412211	3.06026	Tumor cells
WCM068_M2-03-000748	4.56911	1.36382	Immunosuppressive myeloid cells
WCM068_M2-03-000749	4.06684	4.32628	Undefined
WCM068_M2-03-000750	13.5886	6.16473	Immunosuppressive myeloid cells
WCM068_M2-03-000753	10.5265	19.4888	CD8 T cells
WCM068_M2-03-000754	-11.3431	10.8935	Tumor cells
WCM068_M2-03-000756	13.3121	7.05363	Immunosuppressive myeloid cells
WCM068_M2-03-000757	5.10085	11.6705	Undefined
WCM068_M2-03-000760	2.57034	20.0606	Tumor cells
WCM068_M2-03-000761	-9.55346	14.6287	Tumor cells
WCM068_M2-03-000762	19.4691	7.9078	Macrophages
WCM068_M2-03-000764	3.32285	-4.86396	Stroma
WCM068_M2-03-000765	16.5988	-7.95947	Stroma
WCM068_M2-03-000767	2.35611	19.1537	Tumor cells
WCM068_M2-03-000769	-5.59067	2.9366	Tumor cells
WCM068_M2-03-000770	3.21538	-1.30422	Tumor cells
WCM068_M2-03-000772	5.60318	4.20532	Immunosuppressive myeloid cells
WCM068_M2-03-000774	19.9399	5.65574	Macrophages
WCM068_M2-03-000776	-12.3774	13.2547	Tumor cells
WCM068_M2-03-000778	22.2169	-2.51034	Endothelial cells
WCM068_M2-03-000780	4.56142	5.93002	Tumor cells
WCM068_M2-03-000781	25.6937	-6.44583	Endothelial cells
WCM068_M2-03-000783	-12.9235	9.185	Tumor cells
WCM068_M2-03-000784	8.62651	18.288	CD8 T cells
WCM068_M2-03-000785	2.4718	19.9017	Tumor cells
WCM068_M2-03-000786	-7.17753	1.05634	Endothelial cells
WCM068_M2-03-000790	5.52268	5.78174	Tumor cells
WCM068_M2-03-000791	-1.86303	0.264973	Tumor cells
WCM068_M2-03-000792	1.57008	19.6427	Tumor cells
WCM068_M2-03-000794	-3.11377	21.1402	Tumor cells
WCM068_M2-03-000796	5.16054	5.85992	Tumor cells
WCM068_M2-03-000801	16.5063	-0.516481	Stroma
WCM068_M2-03-000802	16.7544	8.35641	Macrophages
WCM068_M2-03-000807	8.49239	-2.46882	Stroma
WCM068_M2-03-000810	5.3444	17.443	Macrophages
WCM068_M2-03-000812	4.63277	4.15294	Immunosuppressive myeloid cells
WCM068_M2-03-000815	12.8067	-10.7357	Stroma
WCM068_M2-03-000817	0.564223	20.0745	Tumor cells
WCM068_M2-03-000818	3.0637	18.2581	Tumor cells
WCM068_M2-03-000822	3.52142	4.70501	Immunosuppressive myeloid cells
WCM068_M2-03-000830	8.08505	16.0535	T-Regs
WCM068_M2-03-000832	3.33283	18.373	Tumor cells
WCM068_M2-03-000833	-13.1127	13.5141	Tumor cells
WCM068_M2-03-000835	5.52419	10.028	Tumor cells
WCM068_M2-03-000836	26.6228	-6.93397	Endothelial cells
WCM068_M2-03-000839	-10.7057	11.1845	Tumor cells
WCM068_M2-03-000840	2.61796	19.4352	Tumor cells
WCM068_M2-03-000842	4.47307	19.9696	Tumor cells
WCM068_M2-03-000847	5.0431	18.3831	Tumor cells
WCM068_M2-03-000849	6.75939	16.123	CD4 T cells
WCM068_M2-03-000853	20.5829	10.8522	Macrophages
WCM068_M2-03-000855	8.0976	19.6296	CD8 T cells
WCM068_M2-03-000858	20.2085	7.51478	Macrophages
WCM068_M2-03-000859	13.834	5.94493	Immunosuppressive myeloid cells
WCM068_M2-03-000860	-0.465443	18.0334	Tumor cells
WCM068_M2-03-000863	15.6828	-2.79308	Stroma
WCM068_M2-03-000864	4.17096	19.1222	Macrophages
WCM068_M2-03-000865	14.639	5.90074	Immunosuppressive myeloid cells
WCM068_M2-03-000867	14.3459	6.76025	Immunosuppressive myeloid cells
WCM068_M2-03-000868	13.6245	5.77526	Immunosuppressive myeloid cells
WCM068_M2-03-000869	-11.3808	-0.155928	Tumor cells
WCM068_M2-03-000870	-6.79706	17.2385	Tumor cells
WCM068_M2-03-000871	-7.85273	19.6782	Tumor cells
WCM068_M2-03-000873	21.2341	9.74517	Macrophages
WCM068_M2-03-000874	19.4007	11.9146	Macrophages
WCM068_M2-03-000875	5.74604	16.4024	Macrophages
WCM068_M2-03-000876	0.783789	20.9972	Tumor cells
WCM068_M2-03-000877	6.31259	14.4086	Tumor cells
WCM068_M2-03-000880	13.3396	6.25663	Immunosuppressive myeloid cells
WCM068_M2-03-000887	20.4214	8.01036	Macrophages
WCM068_M2-03-000889	1.35035	19.8616	Tumor cells
WCM068_M2-03-000891	6.61285	14.8925	Tumor cells
WCM068_M2-03-000894	5.57466	17.0874	Macrophages
WCM068_M2-03-000895	2.10666	18.1872	Tumor cells
WCM068_M2-03-000897	-3.94992	20.8597	Tumor cells
WCM068_M2-03-000898	20.7215	10.1737	Macrophages
WCM068_M2-03-000902	-14.0777	1.2688	Tumor cells
WCM068_M2-03-000903	1.86679	21.9192	Tumor cells
WCM068_M2-03-000906	-10.1405	17.4687	Tumor cells
WCM068_M2-03-000907	8.46542	19.4081	CD8 T cells
WCM068_M2-03-000913	13.6248	7.61405	Immunosuppressive myeloid cells
WCM068_M2-03-000915	21.3045	10.1455	Macrophages
WCM068_M2-03-000916	22.8672	8.88318	Macrophages
WCM068_M2-03-000919	-3.69964	3.07639	Tumor cells
WCM068_M2-03-000920	4.88011	14.6324	Tumor cells
WCM068_M2-03-000921	20.3505	9.71097	Macrophages
WCM068_M2-03-000923	-10.3943	15.275	Tumor cells
WCM068_M2-03-000924	13.1354	6.07169	Immunosuppressive myeloid cells
WCM068_M2-03-000925	0.528745	20.1226	Tumor cells
WCM068_M2-03-000927	16.1559	18.2552	CD8 T cells
WCM068_M2-03-000929	13.427	5.7356	Immunosuppressive myeloid cells
WCM068_M2-03-000930	-7.99101	3.95921	Tumor cells
WCM068_M2-03-000932	-1.11452	19.3158	Tumor cells
WCM068_M2-03-000934	5.07013	17.4115	Macrophages
WCM068_M2-03-000938	-11.8937	11.7009	Tumor cells
WCM068_M2-03-000939	-13.4075	12.4217	Tumor cells
WCM068_M2-03-000940	-10.6088	12.9024	Tumor cells
WCM068_M2-03-000942	-4.25332	12.532	Tumor cells
WCM068_M2-03-000944	-11.5778	8.13338	Tumor cells
WCM068_M2-03-000945	6.24887	16.5756	Tumor cells
WCM068_M2-03-000946	21.699	11.2948	Macrophages
WCM068_M2-03-000947	21.3543	8.39182	Macrophages
WCM068_M2-03-000950	16.1553	6.04151	Macrophages
WCM068_M2-03-000952	23.8884	-3.4846	Endothelial cells
WCM068_M2-03-000954	-15.3195	4.73548	Tumor cells
WCM068_M2-03-000957	4.21959	18.8321	Tumor cells
WCM068_M2-03-000958	23.4859	9.87686	Macrophages
WCM068_M2-03-000960	5.98883	15.1566	Tumor cells
WCM068_M2-03-000961	22.2174	-3.93814	Endothelial cells
WCM068_M2-03-000963	19.7494	10.8349	Macrophages
WCM068_M2-03-000965	-2.61198	0.966512	Tumor cells
WCM068_M2-03-000967	-11.2495	5.5344	Tumor cells
WCM068_M2-03-000968	-5.97072	-4.52893	Tumor cells
WCM068_M2-03-000969	-5.86516	19.3081	Tumor cells
WCM068_M2-03-000971	2.17855	21.8083	Tumor cells
WCM068_M2-03-000976	9.20537	-7.35735	Stroma
WCM068_M2-03-000977	-0.823354	-0.0225508	Tumor cells
WCM068_M2-03-000985	-14.3566	12.6337	Tumor cells
WCM068_M2-03-000988	0.888503	16.5184	Tumor cells
WCM068_M2-03-000989	18.6298	9.39477	Macrophages
WCM068_M2-03-000990	13.4461	13.3917	CD4 T cells
WCM068_M2-03-000991	2.14002	-2.26002	Tumor cells
WCM068_M2-03-000992	4.71604	4.85451	Immunosuppressive myeloid cells
WCM068_M2-03-000994	4.10456	8.97643	Tumor cells
WCM068_M2-03-000997	8.45401	-5.78187	Stroma
WCM068_M2-03-000999	-1.40944	3.77727	Tumor cells
WCM068_M2-03-001000	-6.13924	-4.42983	Tumor cells
WCM068_M2-03-001002	23.1875	-2.87978	Endothelial cells
WCM068_M2-03-001003	2.42927	19.5286	Tumor cells
WCM068_M2-03-001004	10.7686	-2.2142	Stroma
WCM068_M2-03-001009	13.4966	6.55263	Immunosuppressive myeloid cells
WCM068_M2-03-001012	13.0273	5.50484	Immunosuppressive myeloid cells
WCM068_M2-03-001014	20.6296	9.3245	Macrophages
WCM068_M2-03-001018	-15.286	11.5325	Tumor cells
WCM068_M2-03-001020	14.0149	6.61212	Immunosuppressive myeloid cells
WCM068_M2-03-001024	-10.3216	4.81476	Tumor cells
WCM068_M2-03-001029	6.17699	15.8192	CD4 T cells
WCM068_M2-03-001030	-0.864773	-1.08343	Tumor cells
WCM068_M2-03-001031	17.4733	-2.98063	Stroma
WCM068_M2-03-001032	25.8698	-5.07341	Endothelial cells
WCM068_M2-03-001033	-3.29386	21.6549	Tumor cells
WCM068_M2-03-001035	-3.59187	3.55332	Tumor cells
WCM068_M2-03-001038	1.2706	18.9288	Tumor cells
WCM068_M2-03-001039	5.74506	16.19	Tumor cells
WCM068_M2-03-001041	3.47326	6.20449	Tumor cells
WCM068_M2-03-001042	17.4439	0.650779	Macrophages
WCM068_M2-03-001046	-15.276	7.31987	Tumor cells
WCM068_M2-03-001049	-7.00257	-0.361831	Tumor cells
WCM068_M2-03-001052	24.0748	9.20805	Macrophages
WCM068_M2-03-001053	19.1622	7.12547	Macrophages
WCM068_M2-03-001055	5.34216	13.3406	Undefined
WCM068_M2-03-001056	19.2017	-3.19402	Stroma
WCM068_M2-03-001057	0.660866	-1.07177	Tumor cells
WCM068_M2-03-001061	-14.5695	11.4989	Tumor cells
WCM068_M2-03-001064	18.511	5.50179	Macrophages
WCM068_M2-03-001067	3.73642	19.417	Tumor cells
WCM068_M2-03-001069	19.193	9.05558	Macrophages
WCM068_M2-03-001072	-10.8291	-3.47543	Tumor cells
WCM068_M2-03-001077	-7.83248	-3.2181	Tumor cells
WCM068_M2-03-001079	4.77	10.9626	Undefined
WCM068_M2-03-001080	-11.385	17.1613	Tumor cells
WCM068_M2-03-001082	14.2733	6.12336	Immunosuppressive myeloid cells
WCM068_M2-03-001090	-14.8629	6.334	Tumor cells
WCM068_M2-03-001095	17.1162	7.30883	Macrophages
WCM068_M2-03-001097	19.7848	7.31268	Macrophages
WCM068_M2-03-001099	18.4388	7.18047	Macrophages
WCM068_M2-03-001102	18.7903	7.22873	Macrophages
WCM068_M2-03-001103	-14.1745	-0.585979	Tumor cells
WCM068_M2-03-001104	2.84825	19.9655	Tumor cells
WCM068_M2-03-001107	5.09781	1.42186	Immunosuppressive myeloid cells
WCM068_M2-03-001108	-0.185654	1.0979	Tumor cells
WCM068_M2-03-001110	1.00878	7.82585	Tumor cells
WCM068_M2-03-001111	5.0269	20.1211	Tumor cells
WCM068_M2-03-001113	-11.6751	15.8596	Tumor cells
WCM068_M2-03-001114	0.544158	20.7967	Tumor cells
WCM068_M2-03-001115	22.2993	10.2227	Macrophages
WCM068_M2-03-001117	23.8345	5.74593	Macrophages
WCM068_M2-03-001123	2.2867	19.7559	Tumor cells
WCM068_M2-03-001124	1.6969	5.2235	Tumor cells
WCM068_M2-03-001127	1.17709	19.5026	Tumor cells
WCM068_M2-03-001128	20.8099	9.61156	Macrophages
WCM068_M2-03-001130	19.2756	11.2976	Macrophages
WCM068_M2-03-001132	1.48647	22.1001	Tumor cells
WCM068_M2-03-001133	16.7887	-5.78643	Stroma
WCM068_M2-03-001134	-4.86481	18.2055	Tumor cells
WCM068_M2-03-001135	5.79174	10.9999	Undefined
WCM068_M2-03-001138	19.3889	11.4303	Macrophages
WCM068_M2-03-001146	-12.6702	1.18847	Tumor cells
WCM068_M2-03-001149	-5.37894	12.5788	Tumor cells
WCM068_M2-03-001150	9.39745	17.172	T-Regs
WCM068_M2-03-001151	-0.799203	17.0111	Tumor cells
WCM068_M2-03-001153	2.69881	19.5211	Tumor cells
WCM068_M2-03-001155	20.9767	8.94235	Macrophages
WCM068_M2-03-001157	10.855	13.9372	CD4 T cells
WCM068_M2-03-001158	2.11134	20.3207	Tumor cells
WCM068_M2-03-001159	1.74778	19.8374	Tumor cells
WCM068_M2-03-001160	19.5948	-2.00765	Endothelial cells
WCM068_M2-03-001162	20.2799	11.1746	Macrophages
WCM068_M2-03-001163	24.9123	8.9743	Macrophages
WCM068_M2-03-001165	3.89427	3.83664	Undefined
WCM068_M2-03-001167	1.65841	20.7762	Tumor cells
WCM068_M2-03-001170	5.56645	15.5998	Tumor cells
WCM068_M2-03-001172	0.791884	22.8704	Tumor cells
WCM068_M2-03-001173	-1.44117	22.9522	Tumor cells
WCM068_M2-03-001176	4.65251	10.5631	Undefined
WCM068_M2-03-001178	10.1564	16.2135	T-Regs
WCM068_M2-03-001179	3.31804	4.70876	Stroma
WCM068_M2-03-001180	19.4746	9.70061	Macrophages
WCM068_M2-03-001185	21.805	9.48417	Macrophages
WCM068_M2-03-001186	13.2522	6.22385	Immunosuppressive myeloid cells
WCM068_M2-03-001188	-1.99998	22.6632	Tumor cells
WCM068_M2-03-001195	26.2448	-5.23304	Endothelial cells
WCM068_M2-03-001196	22.5178	10.3227	Macrophages
WCM068_M2-03-001198	1.82426	7.77772	Tumor cells
WCM068_M2-03-001199	7.13945	17.4006	CD4 T cells
WCM068_M2-03-001200	-10.9684	1.49799	Tumor cells
WCM068_M2-03-001205	13.5703	6.47352	Immunosuppressive myeloid cells
WCM068_M2-03-001207	-11.2507	2.0576	Tumor cells
WCM068_M2-03-001210	19.2456	12.6245	Macrophages
WCM068_M2-03-001211	20.736	8.34355	Macrophages
WCM068_M2-03-001214	2.41548	17.5139	Tumor cells
WCM068_M2-03-001215	2.33759	5.867	Tumor cells
WCM068_M2-03-001216	0.461153	-3.24176	Tumor cells
WCM068_M2-03-001220	19.544	11.1905	Macrophages
WCM068_M2-03-001223	-3.19204	-6.8804	Tumor cells
WCM068_M2-03-001224	9.4145	-3.31235	Stroma
WCM068_M2-03-001226	19.8238	11.1458	Macrophages
WCM068_M2-03-001227	0.0194164	19.7286	Tumor cells
WCM068_M2-03-001231	23.4128	9.34904	Macrophages
WCM068_M2-03-001232	2.31834	20.0472	Tumor cells
WCM068_M2-03-001235	26.1117	-6.59774	Endothelial cells
WCM068_M2-03-001236	5.80092	20.0418	Tumor cells
WCM068_M2-03-001242	2.75534	-1.63698	Macrophages
WCM068_M2-03-001245	-5.14561	14.1334	Tumor cells
WCM068_M2-03-001250	2.48431	19.3185	Tumor cells
WCM068_M2-03-001251	4.95228	-0.609866	Endothelial cells
WCM068_M2-03-001252	8.79944	13.9826	T-Regs
WCM068_M2-03-001254	2.26913	18.9509	Tumor cells
WCM068_M2-03-001255	-1.13519	22.765	Tumor cells
WCM068_M2-03-001259	-1.50795	22.8192	Tumor cells
WCM068_M2-03-001260	14.3836	19.4093	CD8 T cells
WCM068_M2-03-001264	21.7048	6.82403	Macrophages
WCM068_M2-03-001265	-6.16425	-3.52815	Tumor cells
WCM068_M2-03-001268	16.8482	-4.12939	Stroma
WCM068_M2-03-001272	4.1038	18.6616	Tumor cells
WCM068_M2-03-001273	-4.19486	-4.14782	Tumor cells
WCM068_M2-03-001274	25.6018	-7.69295	Endothelial cells
WCM068_M2-03-001275	-3.0108	22.9862	Tumor cells
WCM068_M2-03-001277	1.65105	20.4513	Tumor cells
WCM068_M2-03-001281	-12.6068	14.0389	Tumor cells
WCM068_M2-03-001284	-7.41813	19.4239	Tumor cells
WCM068_M2-03-001286	-12.9916	-0.287472	Tumor cells
WCM068_M2-03-001287	18.2412	2.33788	Undefined
WCM068_M2-03-001288	5.91037	1.16179	Immunosuppressive myeloid cells
WCM068_M2-03-001289	-0.710708	-4.29022	Tumor cells
WCM068_M2-03-001290	4.45169	17.6793	Macrophages
WCM068_M2-03-001291	-1.44809	17.7328	Tumor cells
WCM068_M2-03-001292	21.1215	4.43826	Macrophages
WCM068_M2-03-001295	0.97699	20.1955	Tumor cells
WCM068_M2-03-001298	22.5983	-2.37019	Endothelial cells
WCM068_M2-03-001299	-8.46264	16.014	Tumor cells
WCM068_M2-03-001300	-2.66273	23.4519	Tumor cells
WCM068_M2-03-001301	-8.42732	-3.97011	Tumor cells
WCM068_M2-03-001302	19.0325	10.2691	Macrophages
WCM068_M2-03-001304	14.2736	6.76496	Immunosuppressive myeloid cells
WCM068_M2-03-001305	13.9734	-2.84629	Stroma
WCM068_M2-03-001306	7.3167	8.896	Undefined
WCM068_M2-03-001307	2.11371	21.4028	Tumor cells
WCM068_M2-03-001311	2.68706	10.688	Tumor cells
WCM068_M2-03-001312	-13.8131	1.6043	Tumor cells
WCM068_M2-03-001313	24.9729	-4.03086	Endothelial cells
WCM068_M2-03-001315	0.982625	8.3517	Undefined
WCM068_M2-03-001317	-3.89288	12.8891	Tumor cells
WCM068_M2-03-001323	20.6503	4.15578	Macrophages
WCM068_M2-03-001324	13.5596	17.8558	CD4 T cells
WCM068_M2-03-001325	18.9435	5.92502	Macrophages
WCM068_M2-03-001326	14.4405	6.96603	Immunosuppressive myeloid cells
WCM068_M2-03-001327	-3.17642	-1.27232	Tumor cells
WCM068_M2-03-001328	-1.32322	21.1824	Tumor cells
WCM068_M2-03-001333	-2.89725	0.272315	Endothelial cells
WCM068_M2-03-001338	1.87172	19.7798	Tumor cells
WCM068_M2-03-001339	-3.3617	-6.59261	Tumor cells
WCM068_M2-03-001341	-11.052	-3.63967	Tumor cells
WCM068_M2-03-001350	20.7094	7.79206	Macrophages
WCM068_M2-03-001351	8.26871	16.9396	T-Regs
WCM068_M2-03-001352	-0.717777	3.99248	Tumor cells
WCM068_M2-03-001354	10.3884	-3.94204	Stroma
WCM068_M2-03-001356	22.525	-2.87074	Endothelial cells
WCM068_M2-03-001357	-11.0683	15.9817	Tumor cells
WCM068_M2-03-001359	13.3902	5.00977	Immunosuppressive myeloid cells
WCM068_M2-03-001362	1.70589	19.0268	Tumor cells
WCM068_M2-03-001364	1.72666	20.5743	Tumor cells
WCM068_M2-03-001365	5.23105	5.46237	Tumor cells
WCM068_M2-03-001366	0.146221	-0.575045	Tumor cells
WCM068_M2-03-001368	23.7624	-5.02634	Endothelial cells
WCM068_M2-03-001369	-1.79808	-2.56169	Tumor cells
WCM068_M2-03-001370	23.9784	-4.72316	Endothelial cells
WCM068_M2-03-001372	12.7592	6.16968	Immunosuppressive myeloid cells
WCM068_M2-03-001374	14.9698	16.946	CD8 T cells
WCM068_M2-03-001376	14.3295	7.32946	Immunosuppressive myeloid cells
WCM068_M2-03-001377	-1.46371	-6.61407	Tumor cells
WCM068_M2-03-001379	-9.66941	-3.92235	Tumor cells
WCM068_M2-03-001380	-5.26513	-5.45789	Tumor cells
WCM068_M2-03-001381	6.62986	14.3437	Endothelial cells
WCM068_M2-03-001383	-1.77049	23.3157	Tumor cells
WCM068_M2-03-001388	-0.962341	-6.06587	Tumor cells
WCM068_M2-03-001391	-1.81383	-6.28681	Tumor cells
WCM068_M2-03-001392	11.245	-5.75999	Stroma
WCM068_M2-03-001395	-9.87202	13.7553	Tumor cells
WCM068_M2-03-001396	6.30744	11.939	CD4 T cells
WCM068_M2-03-001397	-2.0968	18.1272	Tumor cells
WCM068_M2-03-001400	-0.41917	17.8874	Tumor cells
WCM068_M2-03-001403	-12.6036	0.37069	Tumor cells
WCM068_M2-03-001404	-9.94563	-3.67221	Tumor cells
WCM068_M2-03-001405	-2.19632	16.9251	Tumor cells
WCM068_M2-03-001406	-12.4577	15.8678	Tumor cells
WCM068_M2-03-001407	16.5087	16.6112	CD8 T cells
WCM068_M2-03-001411	-3.79001	-6.00373	Tumor cells
WCM068_M2-03-001415	-1.48517	17.5604	Tumor cells
WCM068_M2-03-001417	4.86241	-1.22659	Macrophages
WCM068_M2-03-001427	-6.63799	-1.89114	Tumor cells
WCM068_M2-03-001428	-4.57777	-5.36064	Tumor cells
WCM068_M2-03-001429	22.7566	-2.7145	Endothelial cells
WCM068_M2-03-001430	-1.08094	5.23358	Tumor cells
WCM068_M2-03-001432	1.15788	18.7353	Tumor cells
WCM068_M2-03-001433	-15.0935	12.1972	Tumor cells
WCM068_M2-03-001437	4.77636	11.3095	Undefined
WCM068_M2-03-001438	-4.47073	-6.31131	Tumor cells
WCM068_M2-03-001440	-2.82479	-5.04637	Tumor cells
WCM068_M2-03-001441	-2.27329	5.69295	Tumor cells
WCM068_M2-03-001443	16.777	-3.96428	Stroma
WCM068_M2-03-001449	-1.55663	-3.3034	Tumor cells
WCM068_M2-03-001453	-6.78946	-1.52107	Tumor cells
WCM068_M2-03-001454	14.1457	-0.820897	Stroma
WCM068_M2-03-001455	-5.87317	12.0227	Tumor cells
WCM068_M2-03-001458	-6.80972	-4.52566	Tumor cells
WCM068_M2-03-001461	17.6069	-4.00858	Stroma
WCM068_M2-03-001464	21.2235	-3.88106	Endothelial cells
WCM068_M2-03-001466	-5.38955	-5.13454	Tumor cells
WCM068_M2-03-001467	-6.86239	-3.94065	Tumor cells
WCM068_M2-03-001470	-12.6887	-1.01213	Tumor cells
WCM068_M2-03-001476	-1.46924	-5.01949	Tumor cells
WCM068_M2-03-001484	-1.14576	3.09687	Tumor cells
WCM068_M2-03-001485	-7.52778	-5.0558	Tumor cells
WCM068_M2-03-001487	-3.20432	-4.16733	Tumor cells
WCM068_M2-03-001488	-3.03011	23.0072	Tumor cells
WCM068_M2-03-001489	20.1295	3.5045	Macrophages
WCM068_M2-03-001492	-1.15309	22.7628	Tumor cells
WCM068_M2-03-001494	16.9967	7.48023	Macrophages
WCM068_M2-03-001495	16.645	-4.81939	Stroma
WCM068_M2-03-001498	16.0368	13.6702	CD4 T cells
WCM068_M2-03-001499	11.0088	21.3274	CD8 T cells
WCM068_M2-03-001500	0.586762	18.5368	Tumor cells
WCM068_M2-03-001502	25.2296	-3.89561	Endothelial cells
WCM068_M2-03-001503	-11.0541	12.718	Tumor cells
WCM068_M2-03-001504	4.05149	19.3052	Tumor cells
WCM068_M2-03-001507	2.5774	19.4479	Tumor cells
WCM068_M2-03-001508	-2.88248	-4.0511	Tumor cells
WCM068_M2-03-001509	1.88761	7.81057	Tumor cells
WCM068_M2-03-001514	-3.73048	15.6639	Tumor cells
WCM068_M2-03-001517	14.384	6.65505	Immunosuppressive myeloid cells
WCM068_M2-03-001518	24.2247	-5.18549	Endothelial cells
WCM068_M2-03-001519	-2.91056	-5.80585	Tumor cells
WCM068_M2-03-001520	1.52316	22.0217	Tumor cells
WCM068_M2-03-001521	19.8054	-5.25351	Endothelial cells
WCM068_M2-03-001523	21.5327	-6.44558	Endothelial cells
WCM068_M2-03-001527	1.64381	18.018	Tumor cells
WCM068_M2-03-001530	15.1505	16.0842	CD4 T cells
WCM068_M2-03-001531	17.3658	-3.65989	Stroma
WCM068_M2-03-001533	-2.22677	22.9932	Tumor cells
WCM068_M2-03-001534	-3.18149	23.6608	Tumor cells
WCM068_M2-03-001537	-10.384	-3.04583	Tumor cells
WCM068_M2-03-001538	-9.0196	13.5379	Tumor cells
WCM068_M2-03-001548	16.2629	17.4507	Immunosuppressive myeloid cells
WCM068_M2-03-001549	4.6466	-0.0883296	Tumor cells
WCM068_M2-03-001550	-9.30409	-3.39263	Tumor cells
WCM068_M2-03-001553	-11.1066	14.7222	Tumor cells
WCM068_M2-03-001556	-0.570544	21.8764	Tumor cells
WCM068_M2-03-001557	17.9683	7.64963	Macrophages
WCM068_M2-03-001559	17.5232	-4.82302	Stroma
WCM068_M2-03-001560	-0.68279	20	Tumor cells
WCM068_M2-03-001562	22.464	-3.15602	Endothelial cells
WCM068_M2-03-001563	-9.6633	14.9063	Tumor cells
WCM068_M2-03-001564	3.67001	19.2609	Tumor cells
WCM068_M2-03-001566	1.57589	18.8921	Tumor cells
WCM068_M2-03-001567	-3.50844	-5.66259	Tumor cells
WCM068_M2-03-001569	-1.787	22.8639	Tumor cells
WCM068_M2-03-001570	1.4264	21.7579	Tumor cells
WCM068_M2-03-001574	-1.35066	-2.77621	Tumor cells
WCM068_M2-03-001575	-2.73534	-4.50786	Tumor cells
WCM068_M2-03-001578	16.9948	17.122	CD8 T cells
WCM068_M2-03-001580	-0.484421	0.510183	Tumor cells
WCM068_M2-03-001584	6.0631	11.7963	Tumor cells
WCM068_M2-03-001588	-0.382266	19.4143	Tumor cells
WCM068_M2-03-001591	17.3976	14.1524	CD4 T cells
WCM068_M2-03-001594	5.29662	-6.95524	Stroma
WCM068_M2-03-001595	-1.05756	21.9843	Tumor cells
WCM068_M2-03-001603	0.809891	21.435	Tumor cells
WCM068_M2-03-001604	0.941335	18.5794	Tumor cells
WCM068_M2-03-001605	1.07489	-7.56039	Endothelial cells
WCM068_M2-03-001607	17.8176	-3.31133	Stroma
WCM068_M2-03-001613	16.4409	-4.17714	Stroma
WCM068_M2-03-001614	20.1613	9.88591	Macrophages
WCM068_M2-03-001615	-0.295746	22.2638	Tumor cells
WCM068_M2-03-001617	6.41956	15.1408	Tumor cells
WCM068_M2-03-001618	-0.27693	-5.49575	Tumor cells
WCM068_M2-03-001620	-5.56302	-5.99941	Tumor cells
WCM068_M2-03-001621	0.899446	17.3873	Tumor cells
WCM068_M2-03-001622	12.0942	15.7958	CD4 T cells
WCM068_M2-03-001623	-9.52865	17.8831	Tumor cells
WCM068_M2-03-001625	1.06189	22.0538	Tumor cells
WCM068_M2-03-001626	-3.22364	-6.68175	Tumor cells
WCM068_M2-03-001631	-7.12952	11.758	Tumor cells
WCM068_M2-03-001635	-3.34478	22.9115	Tumor cells
WCM068_M2-03-001637	10.662	19.3696	Tumor cells
WCM068_M2-03-001638	2.48923	21.8479	Tumor cells
WCM068_M2-03-001642	-0.695461	22.5497	Tumor cells
WCM068_M2-03-001646	0.65446	-3.41167	Tumor cells
WCM068_M2-03-001648	12.001	17.0777	CD4 T cells
WCM068_M2-03-001649	-8.04716	14.2996	Tumor cells
WCM068_M2-03-001652	-5.86931	-6.596	Tumor cells
WCM068_M2-03-001655	22.5047	-2.95909	Endothelial cells
WCM068_M2-03-001659	23.1008	9.23526	Macrophages
WCM068_M2-03-001660	2.70073	18.747	Tumor cells
WCM068_M2-03-001662	0.936343	18.0691	Tumor cells
WCM068_M2-03-001663	14.5086	-4.86548	Stroma
WCM068_M2-03-001666	-10.1521	-3.47856	Tumor cells
WCM068_M2-03-001667	-4.75896	17.07	Tumor cells
WCM068_M2-03-001668	21.2047	11.0725	Macrophages
WCM068_M2-03-001669	3.39869	-2.01761	Tumor cells
WCM068_M2-03-001671	0.00688589	22.2293	Tumor cells
WCM068_M2-03-001672	18.1732	-2.83187	Stroma
WCM068_M2-03-001673	-12.9442	-2.29996	Tumor cells
WCM068_M2-03-001676	18.7337	-3.68661	Stroma
WCM068_M2-03-001679	-0.64963	22.5781	Tumor cells
WCM068_M2-03-001680	14.6634	6.82017	Immunosuppressive myeloid cells
WCM068_M2-03-001681	-1.30911	23.126	Tumor cells
WCM068_M2-03-001684	0.452264	17.9993	Tumor cells
WCM068_M2-03-001686	3.8004	16.9038	Endothelial cells
WCM068_M2-03-001687	-14.4857	2.92763	Tumor cells
WCM068_M2-03-001688	-5.11007	-2.59027	Tumor cells
WCM068_M2-03-001691	16.9353	-5.93893	Stroma
WCM068_M2-03-001692	20.1198	-3.85524	Endothelial cells
WCM068_M2-03-001694	-4.46326	15.6134	Tumor cells
WCM068_M2-03-001695	4.82654	19.0129	Tumor cells
WCM068_M2-03-001696	5.39926	16.8137	Tumor cells
WCM068_M2-03-001697	-3.95933	-1.65926	Tumor cells
WCM068_M2-03-001699	1.54018	21.6487	Tumor cells
WCM068_M2-03-001700	-7.80246	9.93944	Tumor cells
WCM068_M2-03-001701	17.4356	8.32722	Macrophages
WCM068_M2-03-001702	-1.01062	22.6222	Tumor cells
WCM068_M2-03-001704	22.0222	-2.31634	Endothelial cells
WCM068_M2-03-001707	21.5701	-3.98481	Endothelial cells
WCM068_M2-03-001708	-1.27921	23.0665	Tumor cells
WCM068_M2-03-001709	22.2728	-2.74136	Endothelial cells
WCM068_M2-03-001710	-8.98534	14.788	Tumor cells
WCM068_M2-03-001711	-1.56313	22.5122	Tumor cells
WCM068_M2-03-001713	2.02945	18.4833	Tumor cells
WCM068_M2-03-001716	1.25714	18.9192	Tumor cells
WCM068_M2-03-001718	0.519775	16.8414	Tumor cells
WCM068_M2-03-001719	14.5048	7.40424	Immunosuppressive myeloid cells
WCM068_M2-03-001723	17.8957	-3.54878	Stroma
WCM068_M2-03-001725	-13.5002	1.44562	Tumor cells
WCM068_M2-03-001726	0.660563	22.1128	Tumor cells
WCM068_M2-03-001728	20.9948	-2.46792	Endothelial cells
WCM068_M2-03-001733	-0.949189	18.9104	Tumor cells
WCM068_M2-03-001736	-0.992676	17.8274	Tumor cells
WCM068_M2-03-001738	17.8501	-2.13172	Stroma
WCM068_M2-03-001740	-16.7596	6.04946	Tumor cells
WCM068_M2-03-001745	6.62036	17.0932	Undefined
WCM068_M2-03-001747	18.9661	8.48819	Macrophages
WCM068_M2-03-001749	-4.28585	-1.08525	Tumor cells
WCM068_M2-03-001751	-1.57248	22.7966	Tumor cells
WCM068_M2-03-001752	-12.74	6.66233	Tumor cells
WCM068_M2-03-001753	-1.44895	2.21979	Tumor cells
WCM068_M2-03-001755	17.312	-1.95042	Stroma
WCM068_M2-03-001756	19.1748	14.076	Macrophages
WCM068_M2-03-001759	4.51744	17.7078	Endothelial cells
WCM068_M2-03-001761	-11.6113	2.65112	Tumor cells
WCM068_M2-03-001762	16.7862	17.4519	CD8 T cells
WCM068_M2-03-001764	16.5488	13.8433	CD4 T cells
WCM068_M2-03-001765	18.115	-2.54345	Stroma
WCM068_M2-03-001769	18.592	-1.91323	Stroma
WCM068_M2-03-001772	3.76076	8.72614	Tumor cells
WCM068_M2-04-000002	1.74114	19.3905	Tumor cells
WCM068_M2-04-000005	22.1387	-3.46152	Endothelial cells
WCM068_M2-04-000006	11.2074	-2.79068	Stroma
WCM068_M2-04-000007	21.4142	-4.418	Endothelial cells
WCM068_M2-04-000008	-9.07158	12.8491	Tumor cells
WCM068_M2-04-000009	-10.9893	13.3217	Tumor cells
WCM068_M2-04-000010	7.12956	-5.96165	Stroma
WCM068_M2-04-000011	22.0679	-8.59474	Endothelial cells
WCM068_M2-04-000012	17.8105	-4.40433	Stroma
WCM068_M2-04-000013	18.4707	-0.697137	Macrophages
WCM068_M2-04-000014	6.7854	18.2933	Tumor cells
WCM068_M2-04-000015	5.00806	-8.59988	Stroma
WCM068_M2-04-000016	9.67788	-2.50998	Stroma
WCM068_M2-04-000017	12.9298	-0.592355	Tumor cells
WCM068_M2-04-000018	9.94556	-2.27294	Stroma
WCM068_M2-04-000021	-3.96124	-7.44417	Tumor cells
WCM068_M2-04-000022	10.1651	18.7923	Tumor cells
WCM068_M2-04-000023	14.5015	-4.28425	Stroma
WCM068_M2-04-000024	1.57098	20.2076	Tumor cells
WCM068_M2-04-000026	8.73732	-10.6134	Stroma
WCM068_M2-04-000028	12.6359	-6.56675	Stroma
WCM068_M2-04-000029	-9.14985	5.59296	Tumor cells
WCM068_M2-04-000031	10.9979	-2.91889	Stroma
WCM068_M2-04-000032	15.0179	18.7028	CD8 T cells
WCM068_M2-04-000033	18.9026	-3.06068	Stroma
WCM068_M2-04-000034	1.02041	20.2061	Tumor cells
WCM068_M2-04-000035	-6.99166	0.257583	Tumor cells
WCM068_M2-04-000036	13.1341	-2.39216	Stroma
WCM068_M2-04-000039	21.5731	-3.86265	Endothelial cells
WCM068_M2-04-000041	1.96192	20.6897	Tumor cells
WCM068_M2-04-000043	-13.7053	3.15995	Tumor cells
WCM068_M2-04-000044	15.0256	-7.49449	Stroma
WCM068_M2-04-000045	-8.14789	-2.71	Tumor cells
WCM068_M2-04-000050	23.6853	-8.70844	Endothelial cells
WCM068_M2-04-000051	-12.0657	6.1391	Tumor cells
WCM068_M2-04-000053	-3.67174	-1.43688	Tumor cells
WCM068_M2-04-000055	6.38563	20.234	Tumor cells
WCM068_M2-04-000056	-13.7579	2.7794	Tumor cells
WCM068_M2-04-000057	-9.99803	10.104	Tumor cells
WCM068_M2-04-000058	-9.68581	-3.29606	Tumor cells
WCM068_M2-04-000060	-10.6606	8.61482	Tumor cells
WCM068_M2-04-000064	-9.36489	11.6992	Tumor cells
WCM068_M2-04-000067	20.0773	-5.19359	Stroma
WCM068_M2-04-000068	12.3888	-5.88032	Stroma
WCM068_M2-04-000072	0.393226	19.5471	Tumor cells
WCM068_M2-04-000073	-7.66448	-3.80158	Tumor cells
WCM068_M2-04-000075	-8.57643	12.4966	Tumor cells
WCM068_M2-04-000077	-5.93652	0.177977	Tumor cells
WCM068_M2-04-000080	-7.90779	9.12776	Tumor cells
WCM068_M2-04-000081	9.10792	17.061	T-Regs
WCM068_M2-04-000087	3.81306	5.88156	Tumor cells
WCM068_M2-04-000088	-9.35309	13.2654	Tumor cells
WCM068_M2-04-000090	5.81574	6.56217	Undefined
WCM068_M2-04-000091	-12.8989	7.0031	Tumor cells
WCM068_M2-04-000098	5.20239	5.14009	Tumor cells
WCM068_M2-04-000102	-8.36483	10.2162	Tumor cells
WCM068_M2-04-000103	0.943623	-2.02996	Tumor cells
WCM068_M2-04-000105	-8.11228	6.78099	Tumor cells
WCM068_M2-04-000109	-6.81859	15.8941	Tumor cells
WCM068_M2-04-000110	16.0599	17.5238	CD8 T cells
WCM068_M2-04-000111	-0.673284	-2.93854	Tumor cells
WCM068_M2-04-000112	0.42418	18.5317	Tumor cells
WCM068_M2-04-000113	0.75652	18.8966	Tumor cells
WCM068_M2-04-000116	-5.15648	1.9748	Tumor cells
WCM068_M2-04-000117	13.9892	6.44291	Immunosuppressive myeloid cells
WCM068_M2-04-000119	4.25005	-7.66199	Stroma
WCM068_M2-04-000120	-7.93189	-3.18669	Tumor cells
WCM068_M2-04-000121	5.00578	4.74765	Tumor cells
WCM068_M2-04-000123	-2.00782	-3.24834	Tumor cells
WCM068_M2-04-000124	2.79727	-1.06224	Endothelial cells
WCM068_M2-04-000125	-14.237	5.27141	Tumor cells
WCM068_M2-04-000127	2.23728	20.1438	Tumor cells
WCM068_M2-04-000131	-3.95574	13.8839	Tumor cells
WCM068_M2-04-000133	-2.89089	-6.05942	Tumor cells
WCM068_M2-04-000134	4.27122	4.35655	Tumor cells
WCM068_M2-04-000136	3.82454	1.8218	Tumor cells
WCM068_M2-04-000140	13.1458	6.00765	Immunosuppressive myeloid cells
WCM068_M2-04-000143	-9.28986	16.7662	Tumor cells
WCM068_M2-04-000144	-9.20304	17.0218	Tumor cells
WCM068_M2-04-000147	9.29857	16.0409	T-Regs
WCM068_M2-04-000148	-3.06801	-5.46906	Tumor cells
WCM068_M2-04-000149	6.88124	6.88994	Undefined
WCM068_M2-04-000153	-9.60505	15.8178	Tumor cells
WCM068_M2-04-000158	-0.569676	-2.38493	Tumor cells
WCM068_M2-04-000159	-1.26743	-2.40016	Tumor cells
WCM068_M2-04-000161	-2.17034	-3.55481	Tumor cells
WCM068_M2-04-000163	13.7442	-2.88787	Stroma
WCM068_M2-04-000166	0.254268	18.1397	Tumor cells
WCM068_M2-04-000167	5.69459	0.338502	Immunosuppressive myeloid cells
WCM068_M2-04-000175	14.5718	7.42798	Immunosuppressive myeloid cells
WCM068_M2-04-000178	-10.2358	9.66503	Tumor cells
WCM068_M2-04-000179	-2.98415	-5.20383	Tumor cells
WCM068_M2-04-000180	-6.19842	14.7935	Tumor cells
WCM068_M2-04-000181	10.3003	-8.1302	Stroma
WCM068_M2-04-000184	0.902549	18.2181	Tumor cells
WCM068_M2-04-000185	19.0929	-4.37771	Stroma
WCM068_M2-04-000186	19.9949	12.917	Macrophages
WCM068_M2-04-000188	3.83765	18.3683	Tumor cells
WCM068_M2-04-000193	13.2761	-2.88494	Stroma
WCM068_M2-04-000195	-13.6476	3.74626	Tumor cells
WCM068_M2-04-000197	-8.86966	14.5505	Tumor cells
WCM068_M2-04-000200	-11.2607	9.07964	Tumor cells
WCM068_M2-04-000213	-6.94893	-4.42576	Tumor cells
WCM068_M2-04-000215	13.4623	6.22986	Immunosuppressive myeloid cells
WCM068_M2-04-000216	-11.0466	3.13908	Tumor cells
WCM068_M2-04-000217	13.8803	6.79688	Immunosuppressive myeloid cells
WCM068_M2-04-000218	-8.30545	12.5207	Tumor cells
WCM068_M2-04-000220	-3.31546	-4.87267	Tumor cells
WCM068_M2-04-000221	14.4697	7.60031	Immunosuppressive myeloid cells
WCM068_M2-04-000222	16.3076	-4.16487	Stroma
WCM068_M2-04-000223	10.3531	-5.1936	Stroma
WCM068_M2-04-000224	17.4046	-3.37874	Stroma
WCM068_M2-04-000225	-15.7473	8.314	Tumor cells
WCM068_M2-04-000226	21.902	4.61611	Macrophages
WCM068_M2-04-000228	20.1689	-7.98567	Endothelial cells
WCM068_M2-04-000229	5.14659	5.30933	Undefined
WCM068_M2-04-000233	-13.6538	10.3323	Tumor cells
WCM068_M2-04-000245	14.7668	7.40271	Immunosuppressive myeloid cells
WCM068_M2-04-000250	14.8648	-3.09839	Stroma
WCM068_M2-04-000251	5.94751	15.9698	Tumor cells
WCM068_M2-04-000255	4.10707	18.0907	Immunosuppressive myeloid cells
WCM068_M2-04-000256	0.579236	0.349361	Tumor cells
WCM068_M2-04-000257	18.6484	-7.43137	Stroma
WCM068_M2-04-000258	20.9339	-2.33548	Endothelial cells
WCM068_M2-04-000259	24.9161	7.95272	Macrophages
WCM068_M2-04-000260	22.605	-4.81569	Endothelial cells
WCM068_M2-04-000264	18.5749	16.3086	Macrophages
WCM068_M2-04-000265	14.6443	-4.08043	Stroma
WCM068_M2-04-000267	6.90536	-5.44971	Tumor cells
WCM068_M2-04-000269	12.1889	12.6144	CD4 T cells
WCM068_M2-04-000272	-1.92291	-1.3709	Tumor cells
WCM068_M2-04-000273	17.9086	-7.12959	Stroma
WCM068_M2-04-000274	2.3276	22.3419	Tumor cells
WCM068_M2-04-000276	-10.8949	14.1629	Tumor cells
WCM068_M2-04-000278	-3.9643	5.18165	Tumor cells
WCM068_M2-04-000279	5.63037	13.536	Tumor cells
WCM068_M2-04-000287	13.7686	6.6393	Immunosuppressive myeloid cells
WCM068_M2-04-000291	14.7329	-4.54493	Stroma
WCM068_M2-04-000294	21.889	-3.77812	Endothelial cells
WCM068_M2-04-000298	-11.058	9.43152	Tumor cells
WCM068_M2-04-000299	-12.3228	1.10594	Tumor cells
WCM068_M2-04-000300	-12.686	11.344	Tumor cells
WCM068_M2-04-000302	16.0538	12.5772	CD4 T cells
WCM068_M2-04-000307	-4.97977	-3.70604	Tumor cells
WCM068_M2-04-000308	1.57345	4.70173	Tumor cells
WCM068_M2-04-000309	-4.71605	19.9068	Tumor cells
WCM068_M2-04-000311	-2.21733	7.05124	Tumor cells
WCM068_M2-04-000313	-14.5228	6.69362	Tumor cells
WCM068_M2-04-000314	-2.12854	17.2707	Tumor cells
WCM068_M2-04-000315	-0.652423	7.76265	Undefined
WCM068_M2-04-000316	20.5763	-3.81744	Endothelial cells
WCM068_M2-04-000317	0.215795	18.2011	Tumor cells
WCM068_M2-04-000318	-15.4851	2.09971	Tumor cells
WCM068_M2-04-000324	-4.16359	16.9726	Tumor cells
WCM068_M2-04-000327	-10.1561	12.7343	Undefined
WCM068_M2-04-000330	-7.63905	15.6566	Tumor cells
WCM068_M2-04-000334	-6.21616	6.76403	Tumor cells
WCM068_M2-04-000335	-1.49608	-5.82677	Tumor cells
WCM068_M2-04-000338	-4.22063	-4.53577	Tumor cells
WCM068_M2-04-000342	5.28898	5.49063	Tumor cells
WCM068_M2-04-000344	-6.95919	17.7724	Tumor cells
WCM068_M2-04-000346	13.0218	4.80619	Immunosuppressive myeloid cells
WCM068_M2-04-000347	3.02296	-1.06224	Undefined
WCM068_M2-04-000350	14.6421	7.51249	Immunosuppressive myeloid cells
WCM068_M2-04-000352	-6.48981	4.35822	Tumor cells
WCM068_M2-04-000355	1.26017	-2.02979	Tumor cells
WCM068_M2-04-000356	8.20432	14.8852	T-Regs
WCM068_M2-04-000357	-4.82608	-2.01587	Tumor cells
WCM068_M2-04-000361	14.1766	4.84287	Tumor cells
WCM068_M2-04-000363	-13.2622	8.83303	Tumor cells
WCM068_M2-04-000368	3.87155	19.6791	Tumor cells
WCM068_M2-04-000371	-0.855825	-1.57976	Tumor cells
WCM068_M2-04-000374	-5.91136	3.06999	Tumor cells
WCM068_M2-04-000375	5.31995	18.7952	Macrophages
WCM068_M2-04-000379	-4.45896	23.2852	Tumor cells
WCM068_M2-04-000380	1.69332	-0.384304	Undefined
WCM068_M2-04-000381	-6.6869	11.5521	Tumor cells
WCM068_M2-04-000383	-7.91787	-2.61129	Tumor cells
WCM068_M2-04-000386	-9.66337	13.8312	Tumor cells
WCM068_M2-04-000387	-8.2112	-4.65607	Tumor cells
WCM068_M2-04-000392	4.147	5.78252	Tumor cells
WCM068_M2-04-000393	-2.99745	-1.36925	Tumor cells
WCM068_M2-04-000395	-5.70226	9.09229	Tumor cells
WCM068_M2-04-000396	-0.37692	17.2732	Tumor cells
WCM068_M2-04-000400	-0.214282	-1.14842	Tumor cells
WCM068_M2-04-000402	17.4259	10.2873	Macrophages
WCM068_M2-04-000405	-6.27941	12.8736	Tumor cells
WCM068_M2-04-000406	5.32379	1.90399	Immunosuppressive myeloid cells
WCM068_M2-04-000410	14.4921	6.58881	Immunosuppressive myeloid cells
WCM068_M2-04-000411	-2.54111	3.4758	Undefined
WCM068_M2-04-000413	0.229801	-1.86711	Tumor cells
WCM068_M2-04-000416	-9.29031	16.7347	Tumor cells
WCM068_M2-04-000420	-0.0854678	-1.30456	Tumor cells
WCM068_M2-04-000422	16.6928	8.49471	Macrophages
WCM068_M2-04-000423	-2.22513	4.93528	Tumor cells
WCM068_M2-04-000425	4.55005	3.87885	Endothelial cells
WCM068_M2-04-000426	3.36698	2.28934	Tumor cells
WCM068_M2-04-000427	12.9968	5.3612	Immunosuppressive myeloid cells
WCM068_M2-04-000428	14.0725	20.0469	CD8 T cells
WCM068_M2-04-000433	-1.45061	6.42802	Tumor cells
WCM068_M2-04-000434	-6.75886	2.05756	Tumor cells
WCM068_M2-04-000437	14.5157	6.18234	Immunosuppressive myeloid cells
WCM068_M2-04-000438	0.309148	6.25896	Tumor cells
WCM068_M2-04-000440	-6.06581	-2.26735	Tumor cells
WCM068_M2-04-000441	-4.52253	-7.66295	Tumor cells
WCM068_M2-04-000442	-7.06958	15.2236	Tumor cells
WCM068_M2-04-000443	1.19129	2.03383	Undefined
WCM068_M2-04-000444	0.384099	0.436818	Tumor cells
WCM068_M2-04-000447	-3.37712	21.1726	Tumor cells
WCM068_M2-04-000449	2.9259	9.13005	Tumor cells
WCM068_M2-04-000453	-8.42112	5.77524	Tumor cells
WCM068_M2-04-000455	16.9806	6.55416	Macrophages
WCM068_M2-04-000459	4.53214	3.80668	Tumor cells
WCM068_M2-04-000460	-13.4998	13.7148	Tumor cells
WCM068_M2-04-000462	13.1584	5.96399	Immunosuppressive myeloid cells
WCM068_M2-04-000463	-9.37212	4.4534	Tumor cells
WCM068_M2-04-000465	15.0406	6.61125	Immunosuppressive myeloid cells
WCM068_M2-04-000467	13.6756	5.61243	Immunosuppressive myeloid cells
WCM068_M2-04-000470	0.244256	2.54938	Tumor cells
WCM068_M2-04-000472	14.716	14.5107	CD4 T cells
WCM068_M2-04-000482	4.62693	3.68275	Immunosuppressive myeloid cells
WCM068_M2-04-000488	-10.1052	-1.21352	Tumor cells
WCM068_M2-04-000489	-5.7782	8.86466	Tumor cells
WCM068_M2-04-000492	-2.31577	-4.7946	Tumor cells
WCM068_M2-04-000496	-2.87636	2.13337	Tumor cells
[truncated: 290,351+ more rows]

[truncated: 8 more sheets: Figure 5d, Figure 5e, Figure 5f, Supplementary Fig. 1, Supplementary Fig. 3, Supplementary Figure 4, Supplementary Figure 5, Supplementary Figure 6]
